# Supplementary material for: Interaction of Temperature and Photoperiod Increases Growth and Oil Content in the Marine Microalgae Dunaliella viridis
Source: PLoS One. 2015 May 19;10(5):e0127562. doi: 10.1371/journal.pone.0127562 (PMC4437649; doi:10.1371/journal.pone.0127562)
Supplement: S11 Table — (XLSX) [file pone.0127562.s024.xlsx]

## Sheet: Differentially Expressed Genes
					Temperature (LL)																	Light (25°C)
					Log2FC(35°C/25°C)						Significance of Log2FC					RPKM (35°C)			RPKM (25°C)			Log 2FC (LL/LD)										Significance of Log2FC							RPKM(LD)					RPKM(LL)
Transcript	Unigene	Length	Description	GOTerms	30	40	54	adjPValue_t3	adjPValue_t4	adjPValue_t5	30	40	54	TotSig	AnySig	30	40	54	30	40	54	6	16	30	40	54	adjPValue_t1	adjPValue_t2	adjPValue_t3	adjPValue_t4	adjPValue_t5	6	16	30	40	54	TotSig	AnySig	6	16	30	40	54	6	16	30	40	54
1	171	488.667	major light-harvesting chlorophyll a b protein	GO:0009507,GO:0016020,GO:0015979,GO:0009765	1.42909	-0.390782	-0.855343	4.65021e-06	0.00901604	0.000908724	1	0	0	1	1	1284.31	278.595	330.208	475.983	364.857	594.374	-0.182192	-3.87212	0.470497	-2.39485	-0.448359	0.151146	2.55457e-06	0.00359038	1.38333e-06	0.00185763	0	1	0	1	0	2	1	281.51	1550.33	311.35	2161.7	676.923	248.091	105.705	429.97	410.104	495.273
4	1266	567	hypothetical protein MPER_13071 [Moniliophthora perniciosa FA553]	GO:0016020,GO:0055085,GO:0030001,GO:0046873	-0.379442	-0.326378	-0.280282	0.000316912	0.0031283	0.000649445	0	0	0	0	0	505.702	514.112	519.509	658.103	644.579	630.753	-0.042999	0.236805	0.443736	0.253443	-0.530367	0.437785	0.000279192	0.000575272	0.00182251	1.46689e-05	0	0	0	0	0	0	0	822.202	622.964	514.671	534.562	678.899	798.56	734.187	700.974	637.326	469.617
7	5046	1089	chloroplast precursor	GO:0009055,GO:0005507	0.572946	0.125762	-0.0405359	1.58465e-05	0.000499184	0.0548756	0	0	0	0	0	1980.4	1735.64	1626.26	1330.83	1590.57	1672.6	-0.0134446	-1.07579	0.634226	-0.319267	-0.357701	0.790084	2.21092e-06	8.34114e-07	1.35403e-05	2.96358e-05	0	1	0	0	0	1	1	804.027	1446.44	772.251	1675.61	1392.48	796.763	685.35	1199.24	1342.71	1086.27
8	174	1456	light-harvesting protein of photosystem i	GO:0009507,GO:0016020,GO:0015979,GO:0009765	0.853284	-0.463601	-0.399748	1.93121e-08	9.87366e-06	1.18501e-06	0	0	0	0	0	2801.61	1081.7	1389.85	1550.32	1491.98	1834.01	-0.0566345	-1.1244	0.828022	-0.555059	-0.376823	0.0578066	6.13016e-07	2.51749e-07	7.47572e-07	1.45172e-07	0	1	0	0	0	1	1	772.216	1798.52	844.997	2012.78	1616.55	742.537	824.563	1500.97	1369.77	1244.7
10	7374	3843	hypothetical protein VOLCADRAFT_97128 [Volvox carteri f. nagariensis]		-0.43518	0.441052	0.0287923	0.00111138	0.0166527	0.86409	0	0	0	0	0	9.38068	15.0946	15.3296	13.0156	10.8398	14.9085	-0.0386077	-0.739571	0.751225	-1.30835	0.0817942	0.890704	0.00298378	0.00226322	1.07699e-05	0.312748	0	0	0	1	0	1	1	9.51405	17.3948	5.97348	30.9544	9.72059	9.22691	10.0183	10.6604	11.9094	10.3291
11	5141	2564	hydroxymethylpyrimidine phosphate synthase	GO:0009228	0.278161	0.199507	0.532688	0.000128469	0.000672891	3.61659e-07	0	0	0	0	0	380.219	393.118	413.755	313.404	342.246	285.702	0.010444	-0.215331	0.558392	-0.0407654	-0.194631	0.885155	0.000495217	1.49628e-05	0.0673598	7.60994e-05	0	0	0	0	0	0	0	310.943	336.403	204.019	328.495	265.323	313.483	289.657	301.046	319.312	231.707
12	6155	1825	rubisco activase	GO:0005524	-0.0761793	0.0891313	0.00383676	0.0230285	0.00937382	0.911204	0	0	0	0	0	1228.8	1416.35	1382.53	1295.45	1331.61	1379.09	0.0727667	-0.891354	1.02232	-0.443348	0.242013	0.100036	1.94446e-08	2.49823e-07	9.99598e-07	5.60626e-05	0	0	1	0	0	1	1	765.386	1540.66	599.277	1695.9	928.311	805.124	830.13	1218.47	1247	1097.92
13	977	2171	hypothetical protein VOLCADRAFT_89028 [Volvox carteri f. nagariensis]	GO:0018024,GO:0034968	-0.388867	0.574016	-0.457677	0.105123	0.0143544	0.0244398	0	0	0	0	0	8.95967	16.4573	11.6749	12.1107	10.7683	16.2236	-0.226942	-0.627764	1.14761	-0.857244	0.63438	0.328135	0.000684508	0.00013471	0.000517883	0.000797095	0	0	1	0	0	1	1	7.03987	22.9344	5.25123	23.2957	7.31243	5.93624	14.498	12.8015	12.4564	11.8483
14	2352	1170	haloacid dehalogenase-like hydrolase domain-containing protein	GO:0016791,GO:0016311,GO:0016787,GO:0008152	0.0764753	-0.313859	-0.379796	0.176939	0.00716966	0.00524749	0	0	0	0	0	238.872	197.079	176.318	226.469	245.545	229.732	-0.130284	-0.527336	0.906216	-0.207338	0.0659294	0.245513	0.000110543	4.66213e-06	0.00223302	0.166701	0	0	0	0	0	0	0	127.002	264.321	114.95	258.438	173.612	115.872	183.054	216.317	223.639	181.779
15	2126	1102	ω-6 fatty acid desaturase 1 FAD6-1	GO:0006629	-0.169648	-0.484088	-0.379585	0.0030158	0.000104591	8.91967e-05	0	0	0	0	0	318.605	276.668	257.798	358.586	387.533	335.752	-0.018611	0.490891	-0.0227586	0.652888	-1.1628	0.701161	0.000172539	0.433257	1.53189e-05	1.45859e-07	0	0	0	0	1	1	1	534.391	233.036	358.087	228.86	618.85	527.49	327.848	352.53	360.274	275.839
16	3860	2269.5	gpi mannosyltransferase 2-like	GO:0005789,GO:0006506,GO:0016021,GO:0016758,GO:0016740,GO:0016757	0.256792	0.0877665	0.132834	0.046524	0.472138	0.190903	0	0	0	0	0	41.0038	39.7044	37.158	34.2582	37.2104	33.8946	-0.166969	-0.0254488	0.437212	0.658659	-0.151018	0.238777	0.877978	0.00511803	0.000127774	0.104273	0	0	0	0	0	0	0	26.4042	33.4511	21.5564	21.6494	28.9113	23.3421	32.5919	29.533	34.7006	25.857
17	241	1301	ankyrin repeat domain-containing protein 27		0.414992	0.252996	0.216064	0.00112918	0.10769	0.0497553	0	0	0	0	0	63.5284	53.7513	55.1128	47.429	45.2881	47.1403	-0.202775	0.395641	0.316352	0.172776	-0.101338	0.148623	0.0164716	0.00385338	0.0776458	0.263344	0	0	0	0	0	0	0	46.6231	39.8671	34.1266	40.3948	36.5278	40.3252	52.5215	42.6845	45.7179	33.9467
18	2738	5721	gpi inositol-deacylase		-0.167611	-0.0566627	-0.26771	0.204138	0.369043	0.0104308	0	0	0	0	0	12.1608	11.3059	9.62174	13.7019	11.7866	11.7912	-0.369677	0.282226	0.36181	0.324983	-0.685888	0.0318771	0.00961851	0.00592357	0.00905536	0.000117563	0	0	0	0	0	0	0	9.80077	9.49719	7.88829	8.32337	11.9868	7.38438	11.7511	10.4323	10.7173	7.06923
19	5336	2164	phosphoribulokinase	GO:0016301,GO:0005524,GO:0016310,GO:0016740,GO:0008152,GO:0005975,GO:0000166,GO:0008974	0.483265	0.394166	0.412213	5.93604e-06	7.28904e-06	4.5503e-06	0	0	0	0	0	1846.54	1789.5	1680.01	1320.58	1361.32	1262.11	0.12113	-0.755497	0.411864	-0.163889	-0.535299	0.0383288	1.9112e-07	2.37591e-07	8.30512e-05	2.0664e-07	0	0	0	0	0	0	0	1326.54	1557.89	1005.23	1503.98	1653.48	1442.53	922.405	1337.69	1342.49	1140.63
20	5322	3567.67	elongation factor 2	GO:0006414,GO:0005525,GO:0003746,GO:0003924,GO:0006184,GO:0000166	-0.466202	-0.643583	-0.575686	1.28894e-06	3.94602e-06	1.61341e-06	0	0	0	0	0	1264.17	1108.29	1182.34	1746.81	1731.71	1762.64	0.0134705	0.000950207	0.659647	0.247344	-0.349581	0.363702	0.944012	2.37267e-08	6.15239e-06	2.63981e-06	0	0	0	0	0	0	0	1643.48	1609.05	1152.71	1422.43	1740.37	1658.97	1610.08	1821.51	1688.59	1365.7
21	4621	7256.57	hypothetical protein CHLNCDRAFT_135008 [Chlorella variabilis]		-0.202379	-0.568283	-0.763768	2.31818e-05	2.06515e-05	1.74858e-06	0	0	0	0	0	414.21	282.159	255.126	476.738	418.738	433.832	-0.173811	0.22514	-0.085087	-0.0350018	-0.688095	0.000406845	1.76999e-05	0.00859583	0.0421161	2.35035e-07	0	0	0	0	0	0	0	758.109	441.563	445.697	424.915	561.433	671.971	516.29	420.171	414.716	348.109
22	5292	2620	protein	GO:0016887,GO:0005524,GO:0005488,GO:0016787,GO:0000166,GO:0017111,GO:0006200	-0.00521762	0.0735051	-0.0313388	0.958641	0.419883	0.590194	0	0	0	0	0	50.7699	53.6033	43.2234	51.1038	50.7938	44.2076	-0.129116	-0.0404073	0.577451	0.102457	-0.293682	0.234399	0.481194	0.00030416	0.248317	0.00886837	0	0	0	0	0	0	0	36.2759	52.7765	31.8825	42.5856	42.2405	33.1192	51.2419	47.9527	45.792	34.3137
24	963	1602.14	protein	GO:0009082,GO:0008152,GO:0003824,GO:0004160,GO:0003735,GO:0006412,GO:0005737,GO:0030529,GO:0005840,GO:0005622	0.108531	0.372047	0.530482	0.00506303	9.4778e-05	1.83711e-05	0	0	0	0	0	2062.33	2542.14	2817.3	1912.97	1964.27	1950.49	-0.743676	0.286772	0.737805	0.366463	-0.385543	0.000798502	0.00197919	5.37691e-06	0.000313286	0.000221598	0	0	0	0	0	0	0	3252.25	1982.79	1329.57	1605.78	1863.17	1941.4	2419.17	2218.37	2071.17	1425.5
25	4180	5974.6	18S, ITS, 26S rRNA		-0.889577	-0.50632	-1.36305	5.15294e-07	8.57911e-06	3.96092e-08	0	0	1	1	1	557.719	434.542	575.97	1034.09	617.618	1483.14	2.22258	-0.231502	-4.79326	-0.95707	3.69283	2.6866e-10	6.39927e-07	1.50774e-12	4.55653e-08	3.04238e-11	1	0	1	0	1	3	1	1710.55	1522.25	41795.8	10519.2	2919.82	7987.28	1296.44	1506.4	5418.01	37769.1
26	3951	1516	protein		-0.133875	-0.131867	-0.0677039	0.166472	0.113134	0.404063	0	0	0	0	0	43.0919	44.9669	39.678	47.2527	49.3834	41.668	0.0919612	0.132506	0.425556	0.364488	-0.397207	0.659036	0.218674	0.000642186	0.00343946	0.00242657	0	0	0	0	0	0	0	57.7114	41.1913	32.6923	37.8157	47.5584	61.201	45.3528	44.1775	48.9914	35.9154
27	2223	3120.33	glycerol-3-phosphate dehydrogenase	GO:0051287,GO:0009331,GO:0005975,GO:0016616,GO:0016614,GO:0042803,GO:0004647,GO:0004367,GO:0006072,GO:0008152,GO:0050662,GO:0016791,GO:0000166,GO:0005737,GO:0016311,GO:0055114,GO:0016491,GO:0046168,GO:0016021,GO:0016020,GO:0030001,GO:0006812,GO:0015662,GO:0016787,GO:0006811,GO:0005524,GO:0003824,GO:0046872,GO:0016820,GO:0046034,GO:0006754,GO:0043682	0.0100246	-0.0901197	-0.118676	0.904911	0.137383	0.0981264	0	0	0	0	0	77.3611	72.3074	72.8749	76.7055	76.978	79.1281	-0.29363	-0.500273	0.565249	-0.14922	-0.30049	0.0233914	6.51579e-05	3.71292e-05	0.00284773	0.00262069	0	0	0	0	0	0	0	66.2851	97.0202	48.4991	77.5697	68.4883	53.9371	68.327	72.2133	69.8557	55.3754
28	349	5318	kinase-like protein	GO:0016310,GO:0004672,GO:0006468,GO:0000166,GO:0005524,GO:0016301,GO:0004713,GO:0007165,GO:0004871,GO:0016772	0.0273311	0.410782	0.23717	0.609884	0.027571	0.00189034	0	0	0	0	0	17.6887	21.2174	19.4945	17.3385	15.7474	16.3759	-0.0958466	-0.0663839	0.177143	-0.179078	-0.481185	0.134609	0.433173	0.0412673	0.0122822	0.00011112	0	0	0	0	0	0	0	20.8669	20.0348	13.3835	18.8961	18.4641	19.447	19.146	15.2806	16.5567	12.9385
29	5645	1104	60s ribosomal protein	GO:0003735,GO:0006412,GO:0030529,GO:0005840,GO:0005622	0.115961	0.429187	0.65807	0.0066786	1.15684e-05	2.32645e-06	0	0	0	0	0	1402.26	1816.77	2037.36	1293.61	1348.9	1290.85	0.0860344	0.13787	0.741556	0.147946	-0.269611	0.0623729	0.00100518	1.34216e-06	0.000117144	2.26985e-05	0	0	0	0	0	0	0	1189.77	1241.84	827.405	1168.21	1190.55	1262.64	1366.53	1384.13	1294.56	987.403
30	1216	1178.5	rhodanese-like domain containing protein		0.158875	0.0403244	0.044493	0.0151192	0.610735	0.581527	0	0	0	0	0	85.1839	94.1289	87.5327	76.1635	91.6013	84.6735	-0.161763	0.414935	0.245942	0.627246	-0.560945	0.0202553	0.000877824	0.006345	5.60649e-05	0.00053695	0	0	0	0	0	0	0	88.3717	70.809	65.6729	59.8725	94.5432	78.8824	94.767	78.0223	92.9959	63.9075
31	1156	1071	lactoylglutathione lyase	GO:0046872,GO:0004462	0.851119	0.398199	0.307516	4.32161e-05	0.000773915	0.00329534	0	0	0	0	0	262.379	162.564	126.474	145.066	123.044	102.012	0.159422	0.126562	0.991236	0.218912	-0.32064	0.176548	0.280253	0.000567969	0.00235077	0.0100956	0	0	0	0	0	0	0	95.0959	122.615	77.0309	102.786	101.098	106.052	133.335	153.049	119.771	80.6006
32	5530	3699	guanylate cyclase	GO:0020037,GO:0035556,GO:0004383,GO:0009190,GO:0006182,GO:0000166,GO:0016829,GO:0005622,GO:0016849,GO:0005488	0.246632	0.597649	0.439367	0.123345	0.0129379	0.00460676	0	0	0	0	0	7.9445	7.92248	7.41119	6.52323	4.87602	5.18735	-0.174493	0.390709	0.201885	0.206471	-0.294272	0.191652	0.0456529	0.101134	0.130476	0.0449325	0	0	0	0	0	0	0	11.3215	6.28349	4.7306	4.77069	5.38532	9.88991	8.57727	5.56602	5.65206	4.17641
33	2805	6265	brefeldin a-inhibited guanine nucleotide-exchange protein 1-like	GO:0005488,GO:0005737,GO:0032012,GO:0005086,GO:0005622	-0.202935	-0.447002	-0.481107	0.0196013	0.0010034	0.000174016	0	0	0	0	0	37.5741	28.942	28.5074	43.3881	39.8701	40.1628	-0.169571	-0.465013	0.452185	-0.236665	-0.509804	0.0179888	0.000873698	0.00016944	0.000440765	2.53954e-05	0	0	0	0	0	0	0	31.8554	43.4392	27.5671	42.8819	42.3466	28.2226	31.2495	38.0979	36.2412	29.4565
34	5655	2158	es2 protein		-0.0999488	-0.000836968	0.00436165	0.57451	0.99534	0.95167	0	0	0	0	0	24.8005	27.9893	25.5226	26.5212	27.9988	25.4147	-0.15332	-0.211868	1.08964	0.0682219	-0.2607	0.571252	0.021551	0.000319631	0.470596	0.0340561	0	0	1	0	0	1	1	19.6661	26.7535	12.8503	26.4559	22.6893	17.5349	22.9897	28.2736	27.7788	18.6974
36	171	1253.73	major light-harvesting chlorophyll a b protein	GO:0009507,GO:0016020,GO:0015979,GO:0009765,GO:0009535,GO:0016021,GO:0018298,GO:0009579,GO:0009523,GO:0009522,GO:0016168,GO:0046872,GO:0009536,GO:0003735,GO:0006412,GO:0005840,GO:0005622	1.25926	0.35935	-0.129925	4.57734e-07	2.1428e-05	0.000944309	1	0	0	1	1	11047.5	5841.22	5542.17	4614.57	4553.37	6063.85	0.0425988	-1.60212	0.103924	-1.16864	-0.853962	0.347357	3.15018e-07	0.0134513	3.26722e-07	8.20755e-07	0	1	0	1	0	2	1	3710.8	6952.45	3897.08	10011.2	7705.3	3821.89	2289.29	4189.63	4452.8	4262.64
37	3028	1250	protein	GO:0046872,GO:0003735,GO:0006412,GO:0030529,GO:0005840,GO:0005622	0.0104877	0.299232	0.379508	0.709672	9.08083e-05	4.88554e-05	0	0	0	0	0	823.914	979.514	1012.72	817.901	795.673	778.169	0.0743579	0.0520823	0.647904	-0.0221467	-0.229304	0.367359	0.614245	7.08922e-05	0.722022	0.0162542	0	0	0	0	0	0	0	723.493	776.04	549.009	826.832	768.144	761.618	804.421	861.929	813.485	654.939
38	4024	2089	magnesium-protoporphyrin ix monomethyl ester	GO:0048529,GO:0046872,GO:0055114,GO:0016491,GO:0046914,GO:0015995,GO:0015979	0.895875	-0.160697	-0.275212	4.68075e-07	0.000617191	2.99916e-05	0	0	0	0	0	1070.16	510.944	605.229	574.672	571.277	732.533	-0.0305345	-1.57188	0.206284	-1.32062	-0.57472	0.390478	1.08884e-08	0.000118872	6.38343e-08	9.98488e-07	0	1	0	1	0	2	1	665.615	1119.16	461.597	1222.22	786.529	651.672	375.778	532.747	488.759	527.841
39	2884	1774	light-harvesting protein of photosystem i	GO:0009507,GO:0016020,GO:0015979,GO:0009765	1.0322	-0.13792	-0.190444	4.57734e-07	0.00711477	0.00168927	1	0	0	1	1	1247.68	528	639.681	609.5	581.239	729.761	-0.35813	-1.11982	0.692174	-0.640813	-0.93766	0.00512045	5.30828e-06	1.68719e-06	3.24951e-06	6.13917e-07	0	1	0	0	0	1	1	241.151	537.901	321.526	644.636	734.099	188.089	247.031	519.993	413.022	382.877
40	5405	2134	26s proteasome regulatory subunit	GO:0000502	-0.47543	-0.667647	-0.516135	0.000513517	5.11913e-06	3.4748e-05	0	0	0	0	0	60.8909	50.342	52.0846	85.1125	80.5512	74.9242	-0.00457616	0.212311	0.572826	0.668971	-0.51374	0.954211	0.0309551	5.87546e-05	0.000432542	0.000278568	0	0	0	0	0	0	0	66.6425	54.2613	54.4495	46.6771	76.5476	66.44	63.0236	81.4181	74.6693	53.3565
41	1855	2133	biotin carboxylase subunit BC		-0.143994	0.038772	-0.00722778	0.600742	0.928268	0.905435	0	0	0	0	0	4.87886	5.84101	6.04597	5.34203	5.72845	6.07919	0.130511	-0.126616	0.145533	-0.216068	-0.0288145	0.562942	0.664194	0.380572	0.310342	0.85847	0	0	0	0	0	0	0	6.71492	4.84849	5.09282	6.4466	6.36614	7.42654	4.44148	5.80049	5.35672	6.16585
42	5360	2499	plastidic atp adp transporter	GO:0005524,GO:0016021,GO:0005471,GO:0006810	-0.366188	-0.353732	-0.417842	9.82999e-06	1.3122e-05	6.99488e-06	0	0	0	0	0	679.703	619.127	578.947	876.383	791.402	773.686	0.0341909	0.338095	0.337706	-0.0482622	-0.735647	0.123505	4.68736e-06	4.75634e-06	0.00955938	2.18069e-07	0	0	0	0	0	0	0	1050.38	758.928	685.128	810.837	969.633	1075.53	959.646	866.147	784.098	581.948
43	3046	2127	2-interacting protein vip1	GO:0006355,GO:0043565,GO:0046983,GO:0005634,GO:0003700,GO:0003677	0.0164703	-0.0460176	0.378358	0.804386	0.720595	0.000112135	0	0	0	0	0	44.0214	38.8289	47.3257	43.5435	40.1175	36.1651	0.00778655	-0.0342052	0.378008	0.153413	-0.447892	0.958878	0.750586	0.00032837	0.0128577	0.000138642	0	0	0	0	0	0	0	39.6617	46.7698	32.7038	34.6415	41.8642	39.7971	45.6091	42.8415	38.677	30.4416
45	3361	1243	phd f-box containing		-0.240264	-0.191716	-0.299574	0.00543049	0.0799765	0.00051743	0	0	0	0	0	144.342	142.845	143.058	170.615	163.723	176.348	0.0498491	-0.015499	1.0174	-0.280869	0.229276	0.530589	0.522129	8.33464e-06	0.000227283	0.000616106	0	0	1	0	0	1	1	164.941	174.302	91.6866	200.089	118.173	170.771	172.415	186.661	164.541	138.702
46	6668	2071.5	thiazole biosynthetic enzyme	GO:0009228	0.635676	0.65084	0.807379	7.85162e-07	5.50702e-07	6.93879e-07	0	0	0	0	0	2711.57	2916.72	2851.31	1744.8	1857.36	1629.09	0.0613236	-0.479659	0.70863	-0.543669	-0.112236	0.0454287	6.90372e-07	4.21373e-07	2.55886e-07	0.000491899	0	0	0	0	0	0	0	1347.19	2488.2	1031.02	2384.37	1258.21	1405.65	1784.08	1685.7	1635.37	1164.01
47	4541	2231	tpr domain protein		0.136886	0.490519	0.665013	0.424849	0.0222908	0.00809903	0	0	0	0	0	14.6881	18.9584	19.7479	13.1929	13.3321	12.058	-0.049661	0.0649946	0.506919	0.331926	-0.194947	0.732852	0.725428	0.0136625	0.0262993	0.113769	0	0	0	0	0	0	0	12.981	12.0753	8.75311	10.6358	11.8829	12.4872	12.5474	12.7351	13.6979	10.205
50	4874	3298	3 -cyclic-nucleotide phosphodiesterase	GO:0046872,GO:0016787,GO:0008152,GO:0008081,GO:0003824,GO:0007165,GO:0004114	-0.161872	0.079199	0.258606	0.0257014	0.377767	0.063021	0	0	0	0	0	22.7697	26.0102	24.6131	25.6028	24.5811	20.3737	-0.132997	-0.0372078	0.210798	0.094163	-0.567028	0.318706	0.735058	0.0144819	0.294188	1.05411e-05	0	0	0	0	0	0	0	38.4383	28.2863	21.8183	22.0615	25.5569	35.0203	27.5356	25.3796	23.6102	16.9253
51	311	975	ribosomal s29 subunit	GO:0003735,GO:0006412,GO:0005840,GO:0005622	0.010132	0.175028	0.420284	0.719195	0.00065938	2.80614e-06	0	0	0	0	0	1130	1302.22	1426.14	1122.09	1153.54	1065.46	-0.256491	0.350293	0.686864	0.388415	-0.572858	0.00449026	0.000534898	1.1091e-06	2.14971e-05	2.40954e-06	0	0	0	0	0	0	0	987.84	963.269	704.422	777.505	1044.47	827.122	1227.5	1134.45	1018.03	701.976
52	5970	2133	riboflavin kinase		0.00689547	-0.483835	-0.268143	0.937468	0.00402416	0.00363481	0	0	0	0	0	58.6827	50.3154	55.5619	58.367	70.5913	67.0741	-0.191664	0.0513905	0.748435	0.479378	0.0222227	0.0227637	0.422325	8.4544e-05	0.000597608	0.631735	0	0	0	0	0	0	0	38.244	57.4642	33.5831	45.7109	45.4391	33.3865	59.5841	57.0327	64.2421	46.1903
54	2158	818	superoxide dismutase	GO:0046872,GO:0055114,GO:0016491,GO:0006801,GO:0004784	0.911017	0.553437	0.771006	8.38693e-07	4.50249e-06	3.79454e-06	0	0	0	0	0	1538.72	1638.25	1285.27	817.716	1116.1	752.849	-0.0156994	-0.0126592	0.689324	0.505506	-0.181671	0.852663	0.744521	4.08457e-05	8.24172e-06	0.000621231	0	0	0	0	0	0	0	681.543	858.074	486.8	722.605	764.552	674.165	850.432	785.572	1026.47	674.174
55	3426	2066	ammonium transporter	GO:0016021,GO:0016020,GO:0008519,GO:0072488	-0.0298487	-0.196185	-0.152145	0.477916	0.0013228	0.00211085	0	0	0	0	0	440.432	511.781	556.006	449.444	586.481	618.019	0.105885	-0.9803	0.947518	-0.2488	-0.130331	0.110173	2.88679e-06	8.74458e-07	7.40449e-05	0.00184118	0	0	0	0	0	0	0	252.087	444.878	202.004	600.499	532.618	271.491	225.002	390.382	505.246	486.431
56	4970	1894	flagellar associated protein		-0.159744	0.31826	-0.00774462	0.229551	0.078851	0.971974	0	0	0	0	0	8.52643	13.943	11.3317	9.61906	10.9637	11.3813	0.0714371	-0.412206	0.524551	-0.684663	-0.17222	0.819115	0.0447991	0.0316627	0.0024162	0.272462	0	0	0	0	0	0	0	5.43306	16.4303	7.53142	17.2493	9.7031	5.65679	12.0535	11.3368	10.392	8.47082
57	2794	1241	protein	GO:0003735,GO:0003723,GO:0006412,GO:0015934,GO:0005840,GO:0005622	-0.436428	-0.351876	-0.616627	0.00537589	0.0906403	0.00557022	0	0	0	0	0	37.4225	37.0326	29.3449	50.8896	47.3832	45.185	0.141223	0.71342	0.672088	0.974433	0.0418694	0.228254	0.000881349	0.00027289	0.00010144	0.193901	0	0	0	0	0	0	0	66.2504	32.3131	34.4559	25.3725	39.1206	73.073	53.5636	55.5688	50.7984	40.3128
58	6263	1556	protein	GO:0003735,GO:0006412,GO:0030529,GO:0005840,GO:0005622	0.0365036	0.297608	0.391924	0.474455	0.000383592	1.54989e-05	0	0	0	0	0	539.682	639.612	629.255	525.908	520.092	479.29	-0.307422	0.296022	0.636687	0.347318	-0.56931	0.0247844	0.00512725	2.55353e-05	0.000124094	0.00016702	0	0	0	0	0	0	0	531.379	439.455	349.519	381.832	536.808	429.743	539.891	543.84	486.1	361.74
60	833	9279	ankyrin repeat protein	GO:0009116,GO:0003824	-0.160537	0.100351	0.0094848	0.209672	0.293869	0.89968	0	0	0	0	0	10.5626	12.1309	11.7667	11.8849	11.2188	11.6983	-0.0295957	-0.461043	0.0892595	-0.622394	-0.315396	0.769452	0.000339516	0.286722	0.000162722	0.000929217	0	0	0	0	0	0	0	10.4823	15.4185	9.1847	16.4718	11.8769	10.2456	10.9383	9.83968	10.3715	9.34797
61	473	2372	glycogen synthase kinase 3	GO:0005524,GO:0004672,GO:0000166,GO:0006468,GO:0016772,GO:0004674	-0.311601	-0.172375	-0.260425	0.00292046	0.00508487	0.000443983	0	0	0	0	0	201.897	215.454	217.345	250.546	242.87	260.559	-0.0195608	0.0920964	0.776835	-0.087632	-0.168946	0.651297	0.0859639	4.06948e-07	0.00121184	0.00123916	0	0	0	0	0	0	0	248.976	257.119	153.733	268.091	223.136	245.661	274.062	264.114	252.244	198.299
62	2781	1522	sedoheptulose- -bisphosphatase	GO:0016787,GO:0005975,GO:0042578	-0.13786	-0.990075	-0.677166	0.000813976	9.56389e-06	8.08759e-07	0	0	0	0	0	1068.15	652.396	736.89	1175.4	1296.13	1178.91	-0.00406078	-0.373646	0.831716	0.271871	-0.313429	0.88082	2.26583e-05	1.78494e-07	7.19521e-05	2.39497e-07	0	0	0	0	0	0	0	868.972	1109.72	684.978	989.53	1087.63	866.632	856.268	1219.99	1194.89	875.048
63	3545	1639	phospholipid n-methyltransferase	GO:0008170,GO:0006629,GO:0005737,GO:0016021,GO:0016627,GO:0006644	-0.25277	-0.320519	-0.201223	0.00954908	0.00073921	0.00734694	0	0	0	0	0	200.781	195.175	207.807	239.037	243.976	239.156	-0.16416	0.189769	0.46804	0.572711	-0.540599	0.0183241	0.00121208	7.64231e-05	1.56734e-05	6.34458e-06	0	0	0	0	0	0	0	323.958	221.226	174.172	165.419	245.566	288.907	252.404	241.133	246.376	168.555
64	171	661.5	major light-harvesting chlorophyll a b protein	GO:0009507,GO:0016020,GO:0015979,GO:0009765	1.94547	0.214848	-0.314051	7.07816e-07	0.00496039	0.000219778	1	0	0	1	1	2492.06	564.606	810.15	646.631	486.692	1007.7	-0.263661	-3.36606	-0.133979	-2.80382	-0.909278	0.0227711	9.64419e-09	0.0133182	1.15047e-08	2.78172e-06	0	1	0	1	0	2	1	635.553	2801.28	602.264	2898.12	1181.92	528.944	270.831	548.738	414.164	628.559
66	7409	1328	hypothetical protein VOLCADRAFT_103388 [Volvox carteri f. nagariensis]		-0.0769176	0.0789713	0.356572	0.741887	0.444988	0.0454058	0	0	0	0	0	12.4669	13.6331	15.4679	13.2283	12.8488	11.7432	0.0460736	0.14018	0.476394	0.422413	-0.534174	0.897921	0.496012	0.00477794	0.0424739	0.0247358	0	0	0	0	0	0	0	13.4924	10.6416	8.83909	9.64453	13.5311	13.7494	11.7404	12.747	13.1595	9.10357
67	5844	3217	heat shock protein 90		0.0414907	-0.301993	-0.515838	0.0950081	4.31736e-05	3.81642e-05	0	0	0	0	0	837.076	557.932	447.885	813.397	688.107	640.471	-0.00417947	0.413751	0.184854	0.627284	-1.03299	0.848177	9.83428e-06	9.74123e-06	1.56969e-06	4.05242e-08	0	0	0	0	1	1	1	1119.68	612.03	796.428	445.484	1078.02	1116.36	815.659	905.42	688.526	526.346
68	427	2271	stearoyl-ACP-D9-desaturase 2-1 FAB2-2	GO:0045300,GO:0055114,GO:0016491,GO:0046914,GO:0006631	-0.0087621	0.000554991	0.0396129	0.886738	0.993555	0.255988	0	0	0	0	0	177.223	178.302	175.823	178.162	178.257	171.029	-0.102279	0.566212	0.401151	0.384948	-0.537034	0.0485918	0.000289063	3.00287e-05	0.000170212	7.11333e-06	0	0	0	0	0	0	0	231.252	147.232	139.232	134.891	185.561	215.327	218.177	184.183	176.454	127.609
69	1880	1785	protein		0.0555792	-0.428077	-0.371603	0.365496	0.00101652	0.000690587	0	0	0	0	0	154.385	106.332	108.788	148.369	143.192	141.057	-0.127782	-0.0871865	0.733899	0.090437	-0.311277	0.117013	0.00490376	1.19952e-05	0.0639986	0.00108918	0	0	0	0	0	0	0	111.614	135.143	87.4309	124.223	123.223	102.182	127.169	146.025	132.328	99.2197
70	2240	1858	phenylalanyl-trna synthetase alpha chain	GO:0006418,GO:0004826,GO:0000166,GO:0005737,GO:0005524,GO:0006432,GO:0000049,GO:0004812,GO:0043039	-0.300766	-0.352045	-0.732872	0.00214801	0.017465	6.84243e-05	0	0	0	0	0	88.3319	73.1963	57.2632	109.092	93.6847	95.8245	-0.0504321	0.290532	0.478781	0.527179	-0.332139	0.579107	0.00358669	6.16064e-06	0.000461592	0.00115321	0	0	0	0	0	0	0	133.749	89.8192	84.241	66.6794	96.3855	128.902	109.91	117.783	96.5694	76.4398
71	3628	1152	protein		-0.485475	-0.260149	0.000404082	0.0427951	0.511437	0.997946	0	0	0	0	0	9.39541	11.1485	9.6727	13.4329	12.989	9.65867	-0.180071	0.0231349	0.440753	0.422508	-0.605813	0.612729	0.927107	0.026206	0.0417807	0.000999586	0	0	0	0	0	0	0	15.6176	11.8338	8.83128	9.1976	11.7933	13.7647	12.1957	12.4721	12.7989	7.39248
73	3544	2720	magnesium transporter		-0.0863873	0.270703	0.00310299	0.476058	0.032859	0.972607	0	0	0	0	0	29.8744	35.36	29.3055	31.7941	29.1216	29.2825	-0.0313708	0.65499	0.296351	0.574386	-0.601419	0.597039	0.000810154	0.00358254	0.000318083	0.000172349	0	0	0	0	0	0	0	51.5621	21.2521	26.4462	19.7169	32.101	50.4472	33.9167	32.7062	29.918	20.8606
74	5890	1906	60s ribosomal protein	GO:0003735,GO:0006412,GO:0030529,GO:0005840,GO:0005622	-0.175319	0.0829363	0.309484	0.000206145	0.0079182	4.89319e-05	0	0	0	0	0	1035.24	1160.45	1245.92	1169.1	1095.48	1005.26	0.0126247	0.0755198	0.584627	0.0573685	-0.577638	0.623612	0.0167569	1.1303e-06	0.00135428	9.26288e-07	0	0	0	0	0	0	0	1232.71	1220.2	829.182	1033.27	1175.98	1243.54	1285.6	1243.95	1075.18	787.709
75	3249	3191	histone deacetylase	GO:0016787	0.142845	0.525452	0.355019	0.300842	0.00598828	0.0243509	0	0	0	0	0	19.8277	26.5667	26.594	17.8806	18.0611	20.6458	-0.208374	0.265579	0.143582	0.236274	-0.574468	0.0614179	0.0637891	0.104306	0.0310966	0.000426848	0	0	0	0	0	0	0	19.4379	16.5274	15.71	14.8035	20.0659	16.6649	20.0372	17.4622	17.583	13.1645
76	171	1718.46	chlorophyll a-b binding protein of lhcii	GO:0009507,GO:0016020,GO:0015979,GO:0009765	1.22679	0.169701	-0.393347	2.52333e-09	0.000386235	5.34921e-06	1	0	0	1	1	6482.3	3285.39	3056.13	2769.08	2920.46	4014.52	0.0602902	-2.19765	-0.041285	-1.38354	-1.13844	0.265689	2.05444e-07	0.338978	1.01026e-06	2.42559e-06	0	1	0	1	1	3	1	2107.56	3959.82	2436.32	6154.16	5916.43	2197.66	862.624	2367.6	2357.96	2687.19
77	4205	2435.5	l-aspartate oxidase	GO:0055114,GO:0016491,GO:0009055,GO:0005737,GO:0009435,GO:0008734	-0.38082	-0.422683	-0.191929	0.00198217	0.000461334	0.0227283	0	0	0	0	0	145.534	145.686	150.104	189.523	195.584	171.689	-0.170909	0.430904	0.381144	0.868371	-0.792392	0.0159484	0.00145436	4.86971e-05	3.87736e-06	2.39911e-06	0	0	0	0	0	0	0	263.332	104.919	129.172	85.4753	198.073	233.841	141.642	168.557	156.869	113.992
79	6395	1398	protein		0.35072	-0.139499	-0.175846	0.0236073	0.421154	0.0217658	0	0	0	0	0	72.597	54.5756	51.9415	56.8982	60.0115	58.7871	0.0135139	-0.5506	0.473898	-0.223487	-0.29976	0.878414	0.000178118	0.00357354	0.00598883	0.00314671	0	0	0	0	0	0	0	36.1603	81.1195	39.1106	67.6991	55.6844	36.4808	55.0492	54.5689	57.7991	45.0363
80	194	1671.5	formate nitrite transporter	GO:0016020,GO:0006810,GO:0005215	-0.227283	-0.164754	-0.102595	0.0143888	0.153277	0.180879	0	0	0	0	0	50.5279	53.9539	54.3738	59.2896	60.7364	58.3386	-0.122123	0.320338	0.557791	0.54173	-0.279282	0.281494	0.0168717	0.000290437	0.000978913	0.003087	0	0	0	0	0	0	0	62.7593	50.9086	43.7972	39.4615	53.9079	57.5028	63.7289	64.9611	57.7858	44.2352
81	6279	992	histone h2a variant		-0.106598	0.238407	-0.0563404	0.270672	0.000962643	0.10679	0	0	0	0	0	343.794	447.554	424.154	369.556	379.309	441.073	0.0767808	-0.746601	2.28464	-0.858569	1.43363	0.656093	3.38048e-06	7.3127e-07	4.69269e-07	3.46103e-08	0	0	1	0	1	2	1	81.4193	780.704	86.0042	719.256	122.908	85.6903	464.796	422.419	396.223	333.743
82	1349	1388	protein	GO:0003735,GO:0006412,GO:0005840,GO:0005622	0.0811643	0.219437	0.531203	0.00428947	0.001529	8.81594e-06	0	0	0	0	0	1187.47	1334.83	1395.25	1122.42	1146.53	965.058	0.130569	-0.145601	0.96449	0.185928	-0.41817	0.0996498	0.00798319	4.91135e-06	0.00118936	4.02039e-05	0	0	0	0	0	0	0	949.019	1158.78	642.347	1044.53	1069.28	1038.74	1047.34	1253.9	1188.6	799.761
84	2223	2774.25	glycerol-3-phosphate dehydrogenase	GO:0016311,GO:0051287,GO:0050662,GO:0016791,GO:0042803,GO:0046168,GO:0000166,GO:0005737,GO:0006072,GO:0055114,GO:0005975,GO:0016616,GO:0016491,GO:0016614,GO:0004367,GO:0009331,GO:0008152	0.179818	0.193191	0.174789	0.000183794	0.000274148	1.41018e-05	0	0	0	0	0	641.087	621.08	583.949	565.836	543.113	517.204	-0.0347263	0.502949	0.238861	0.782053	-0.832056	0.325756	7.21186e-05	6.35869e-05	1.19591e-06	3.1094e-07	0	0	0	0	0	0	0	612.281	357.513	470.04	295.625	687.655	597.576	506.695	554.791	509.076	385.803
85	5296	2634	heat-shock inducible hsp70	GO:0005524,GO:0006950,GO:0000166	-0.33914	-0.515116	-0.811749	1.35474e-05	2.38689e-06	5.23612e-08	0	0	0	0	0	1755.21	1214.31	887.718	2220.43	1735.74	1559.03	-0.0395069	0.554289	0.457468	1.0929	-0.825617	0.0526403	1.25267e-06	1.51182e-06	8.34955e-08	3.46103e-08	0	0	0	1	0	1	1	2411.71	1055.07	1642.29	735.188	2106.99	2346.51	1549.63	2255.37	1569.17	1188.4
86	7285	2133	immunoglobulin g-binding protein partial		-0.270397	0.853963	1.09916	0.275069	0.0113753	0.00344727	0	0	1	1	1	5.21557	11.1742	10.8261	6.47853	5.71688	4.55785	-0.406765	0.0216914	0.256645	-0.371979	0.881789	0.194478	0.880216	0.302243	0.0890688	0.00067012	0	0	0	0	0	0	0	5.02463	8.81635	3.92135	7.08012	1.88235	3.57587	8.98696	4.87936	5.18985	4.32264
87	905	1125	g-strand telomere binding protein 1	GO:0003676,GO:0000166	-0.566513	-0.553456	-0.719708	2.30482e-05	0.000299348	4.27199e-06	0	0	0	0	0	279.831	227.428	195.651	414.883	334.449	322.807	-0.336272	1.15804	0.0899237	1.06743	-1.41319	0.000545135	3.72247e-06	0.0663116	1.09768e-05	2.70133e-07	0	1	0	1	1	3	1	564.375	255.506	393.745	162.493	550.001	446.798	571.29	419.344	341.236	205.891
89	3017	1650	50s ribosomal protein l3	GO:0003735,GO:0006412,GO:0030529,GO:0005840,GO:0005622	-0.514697	-0.580018	-0.531247	3.64345e-05	0.000103207	9.67051e-05	0	0	0	0	0	283.043	289.416	280.908	404.677	433.507	406.169	-0.0764827	0.532228	0.60426	0.893339	-0.422408	0.106146	0.000229562	2.52621e-05	1.17699e-06	9.42518e-06	0	0	0	0	0	0	0	417.319	305.695	285.387	236.147	402.568	395.772	442.483	434.126	439.442	300.133
90	1331	2302	radial spoke 3 homolog		-0.296485	0.360116	-0.122054	0.0235409	0.00268603	0.0092519	0	0	0	0	0	47.7797	69.2564	65.3672	58.9055	53.7043	71.2487	-0.260434	0.0760831	0.973355	-0.404642	0.209206	0.0191316	0.364186	5.7612e-06	3.93184e-05	0.00528984	0	0	0	0	0	0	0	46.2834	57.2034	27.5851	81.978	41.0656	38.4396	60.342	55.1528	61.6648	47.6273
91	3880	2374.75	oxygen-evolving enhancer protein 3	GO:0009523,GO:0009654,GO:0005509,GO:0019898,GO:0015979,GO:0016881	0.558514	-0.783463	-0.86123	1.04245e-06	4.41092e-06	3.79454e-06	0	0	0	0	0	520.42	196.915	220.478	353.021	339.715	401.382	-0.0536668	-1.44484	0.929651	-1.01071	-0.333729	0.39939	8.50119e-07	8.32958e-07	2.10479e-07	1.13087e-05	0	1	0	1	0	2	1	223.942	630.866	188.963	595.041	354.813	215.701	231.133	360.844	294.819	281.325
92	5425	1725	monodehydroascorbate reductase		0.514516	0.154679	0.144296	0.000118922	0.00791567	0.0518384	0	0	0	0	0	156.491	173.759	114.106	109.298	155.983	103.051	-0.00890027	0.00780338	0.507351	0.228702	-0.468364	0.943436	0.8904	0.000147021	0.0151529	7.83548e-05	0	0	0	0	0	0	0	107.277	155.358	77.3333	126.393	125.61	106.373	156.122	110.464	148.112	90.5674
94	6268	1394	hypothetical protein VOLCADRAFT_104071 [Volvox carteri f. nagariensis]		-0.623795	-0.208489	-0.41082	0.00440001	0.100484	0.00104537	0	0	0	0	0	35.5298	48.0774	40.0516	54.9787	55.9658	53.5481	-0.022801	-0.00812149	0.584726	0.289424	-0.407169	0.77901	0.923184	0.000592073	0.0543929	0.000910559	0	0	0	0	0	0	0	64.6385	53.7036	38.9291	47.0405	54.0349	63.6117	53.4745	58.9456	57.3571	40.4646
96	6930	1537.5	photosystem i reaction center subunit chloroplast precursor	GO:0009536,GO:0009535,GO:0009522,GO:0009507,GO:0009579,GO:0016020,GO:0015979,GO:0009538	0.72916	-0.0982636	-0.0198264	7.68251e-05	0.0135264	0.545274	0	0	0	0	0	396.467	239.858	284.919	238.689	256.787	288.981	-0.0593891	-1.34605	0.944966	-0.682853	-0.363542	0.61799	6.07096e-06	4.4125e-06	0.000164183	0.000216041	0	1	0	0	0	1	1	156.484	355.479	120.64	319.424	212.034	150.544	139.343	233.032	198.398	164.654
97	170	1593	atp synthase cf1 beta subunit	GO:0042777,GO:0015986,GO:0009507,GO:0016787,GO:0009536,GO:0009535,GO:0033178,GO:0005524,GO:0016020,GO:0046933,GO:0046034,GO:0009579,GO:0045261,GO:0046961,GO:0015992,GO:0015991,GO:0006754,GO:0000166,GO:0017111,GO:0016469,GO:0008553,GO:0016820,GO:0006811,GO:0006810	0.228266	0.906824	0.480135	0.136461	0.0473251	0.0952223	0	0	0	0	0	2.4412	2.76017	2.64051	1.92661	0.985696	1.64947	0.851059	-0.446393	-1.95749	-0.385416	2.10021	0.0329372	0.438976	0.000546831	0.1212	0.000165073	0	0	1	0	1	2	1	1.75133	2.78363	10.8785	5.12286	2.83187	3.91406	2.08485	2.15439	3.65571	15.2079
98	3236	2049	protein	GO:0046872,GO:0008270	0.137581	0.230428	0.369191	0.221474	0.129766	0.0717857	0	0	0	0	0	19.4569	18.7337	20.7046	17.6032	15.7664	15.7751	-0.263383	-0.109949	0.014423	0.0825033	-0.702641	0.224409	0.493191	0.908334	0.447356	0.000627557	0	0	0	0	0	0	0	15.7237	17.2204	13.4592	13.6082	18.468	12.7974	15.8859	13.604	14.4467	10.9455
99	5793	3874	adenylate kinase	GO:0016301,GO:0006139,GO:0005524,GO:0019205,GO:0016310,GO:0016740	-0.094646	0.331858	0.54369	0.495134	0.00206476	0.00168119	0	0	0	0	0	12.8836	16.4131	19.0263	13.9093	12.8367	12.6872	-0.0710066	0.813469	-0.0238508	0.573396	-0.772927	0.571663	0.000446251	0.792553	9.18119e-05	0.000445309	0	0	0	0	0	0	0	20.9171	11.0977	14.2838	8.38369	16.5051	19.8286	20.1777	14.0316	12.9618	9.27102
100	5908	1967	ribulose- -bisphosphate carboxylase oxygenase small subunit	GO:0009853,GO:0015979,GO:0015977,GO:0055114,GO:0016829,GO:0016491,GO:0016984,GO:0004497,GO:0009536,GO:0003735,GO:0006412,GO:0015934,GO:0030529,GO:0005840,GO:0005622	-0.250224	-0.412455	-0.487959	0.000237718	8.32831e-06	3.6374e-06	0	0	0	0	0	2936.01	2508.23	2429.15	3492.04	3339.03	3406.91	0.137633	-0.3883	0.417348	-0.3735	-0.323931	0.14401	0.0005827	0.00031227	0.00124503	0.00116265	0	0	0	0	0	0	0	3720.26	4261.08	2685.76	4475.26	3663.47	4091.28	3254.83	3584.79	3454.05	2926.62
101	3212	1423	adenosine kinase	GO:0004001,GO:0016773,GO:0006167,GO:0006166	-0.0622547	-0.119327	-0.296386	0.236258	0.0438114	0.000354347	0	0	0	0	0	335.233	308.934	280.02	349.789	335.415	343.988	0.0733428	0.0333162	0.626631	0.306033	-0.183008	0.0927987	0.36436	4.97692e-06	0.000298271	0.00703177	0	0	0	0	0	0	0	356.044	320.551	256.322	278.309	318.968	374.769	327.968	396.158	344.363	280.582
102	5814	2922	eukaryotic initiation factor 4G middle domain protein	GO:0005488,GO:0016070	-0.801495	-1.04289	-1.18518	7.34943e-05	9.82035e-06	4.90734e-05	0	1	1	2	1	78.7612	57.1954	45.2565	137.88	118.822	103.949	-0.0902026	0.302221	0.182732	0.288938	-0.574113	0.0278618	0.0020483	0.000533804	0.00017653	9.11743e-05	0	0	0	0	0	0	0	186.816	94.3061	112.972	96.7557	133.315	175.455	116.478	128.388	118.45	89.0993
103	721	14671	flagellar inner arm dynein 1 heavy chain alpha	GO:0007018,GO:0006200,GO:0000166,GO:0017111,GO:0005524,GO:0003777,GO:0016887,GO:0030286,GO:0019861	-0.584638	0.0747586	-0.365058	2.90051e-05	0.269233	0.000587551	0	0	0	0	0	13.7805	20.9792	19.4664	21.1636	19.8715	25.3438	-0.136816	-0.416663	0.617624	-1.2604	0.252053	0.195536	0.000160823	1.85647e-05	1.38333e-06	0.000658088	0	0	0	1	0	1	1	12.8551	27.8876	11.6008	49.2299	15.4148	11.6284	20.6481	18.3285	19.9686	18.545
104	6859	3797	predicted protein [Chlamydomonas reinhardtii]		-0.343001	0.084011	-0.419628	0.0035564	0.421342	0.00327967	0	0	0	0	0	13.2774	15.6709	14.6183	17.1094	14.7172	19.8904	-0.212845	-0.179199	0.627959	-0.961744	0.0325545	0.156977	0.136356	0.000306785	1.44081e-05	0.791032	0	0	0	0	0	0	0	16.2913	20.2544	9.62673	30.0931	12.3482	13.9511	17.7858	15.422	14.9464	12.7085
106	1267	8683.58	fibrocystin l		0.0793588	0.354971	-0.0965808	0.126556	0.000251732	0.0523467	0	0	0	0	0	40.6251	43.2955	34.3206	38.4025	33.6196	36.7462	-0.118108	-0.334169	-0.312384	-0.880305	-0.420255	0.0278618	0.00142572	7.78354e-05	1.44445e-06	9.98488e-07	0	0	0	0	0	0	0	44.2565	39.6889	38.8366	61.2406	42.208	40.7076	31.2968	31.0731	32.8098	31.2913
109	3477	2008	protein		-0.267517	-0.166031	-0.555973	0.0519123	0.0333547	0.000104819	0	0	0	0	0	59.9119	56.4427	48.6342	72.0834	63.3622	71.9495	-0.0980592	-0.0116792	0.520109	0.157195	-0.293211	0.182648	0.891662	0.000312623	0.0434035	0.00157751	0	0	0	0	0	0	0	82.7916	77.7108	51.6889	58.5155	62.7704	77.3245	77.2185	74.5535	65.3573	50.9745
110	338	2644	alpha-amylase	GO:0005509,GO:0016787,GO:0008152,GO:0005975,GO:0043169,GO:0016798,GO:0003824,GO:0004556	-0.0629177	-0.190066	-0.257938	0.513953	0.114009	0.00898771	0	0	0	0	0	35.5215	32.1214	32.0259	37.1792	36.742	38.4716	-0.19535	0.142302	0.764212	-0.23893	-0.345951	0.179965	0.263543	3.86642e-05	0.00159005	0.00102942	0	0	0	0	0	0	0	25.5153	43.8489	23.8022	44.2785	33.5088	22.1001	48.5812	41.0939	37.3453	26.1623
111	4923	6238	snf2 family chromodomain-helicase	GO:0004386,GO:0003676,GO:0005524,GO:0005634,GO:0003677	-0.157733	-0.114678	-0.122166	0.182074	0.0900431	0.029417	0	0	0	0	0	21.5191	23.357	22.9737	24.0136	25.3449	25.0839	-0.189529	0.187801	0.239036	0.395589	-0.3173	0.0730729	0.0177738	0.000635175	0.000713221	0.00329827	0	0	0	0	0	0	0	22.5203	20.9982	19.1137	17.8426	23.5478	19.609	24.0693	22.7297	23.7706	18.6867
113	6546	2167	protein	GO:0016787,GO:0008152	0.100759	0.13484	0.263435	0.339486	0.141045	0.00406584	0	0	0	0	0	24.2276	31.9297	32.5485	22.53	29.0068	26.9677	-0.17614	-0.244219	0.691331	0.117569	-0.0685679	0.555465	0.0436954	0.00127978	0.0234	0.383355	0	0	0	0	0	0	0	16.8407	30.2072	13.9999	24.2255	21.4721	14.9037	25.3245	23.3021	26.371	20.3772
114	460	6872	nuclear pore complex protein nup205-like		-0.402439	-0.349955	-0.439836	0.00351873	0.000405391	0.000470067	0	0	0	0	0	24.0343	21.6902	20.5066	32.066	27.9005	28.1769	-0.12781	-0.0605079	0.311896	0.0801194	-0.426763	0.0311164	0.239169	0.0037007	0.106828	0.000407602	0	0	0	0	0	0	0	28.2368	26.5825	22.1251	24.6033	28.2339	25.764	25.4397	27.6722	26.0746	20.7546
115	7052	810	hypothetical protein CHLNCDRAFT_136648 [Chlorella variabilis]		0.200819	0.454406	0.408009	0.341268	0.010181	0.000249591	0	0	0	0	0	39.1796	47.8623	53.962	34.0132	34.6025	40.4559	0.110611	-0.115329	1.01088	-0.0449724	0.799063	0.32432	0.459285	0.00133951	0.797287	0.00114857	0	0	1	0	0	1	1	25.1745	40.6038	17.7383	35.75	16.2411	27.2265	37.3999	36.6038	34.3942	29.1747
116	357	4167	kinesin light chain	GO:0005488	0.114855	0.38821	-0.0278117	0.483484	0.00292564	0.817955	0	0	0	0	0	15.7221	19.4455	15.0032	14.3115	14.598	15.2848	-0.168051	0.00250476	0.22411	-0.336578	-0.17246	0.295208	0.988405	0.0296924	0.000795228	0.139339	0	0	0	0	0	0	0	12.7283	15.1274	10.4237	18.5533	13.057	11.1857	15.0831	12.3234	14.4791	11.4763
117	5505	1259	2-cys peroxiredoxin	GO:0055114,GO:0016491,GO:0016209,GO:0051920	0.415054	-0.540453	-0.853343	4.52677e-06	9.82035e-06	4.29379e-06	0	0	0	0	0	1935.67	1073.86	728.775	1451.56	1562.44	1317.01	0.0507449	0.17631	0.406234	0.305449	-0.0943809	0.334049	0.00151737	9.90549e-06	3.44292e-05	0.000780913	0	0	0	0	0	0	0	987.942	1108.86	1092.71	1274.51	1215.06	1023.38	1252.98	1448.6	1575.26	1137.94
118	1216	1382	senescence-associated protein din1		0.557021	-0.143461	-0.509252	0.00298813	0.175876	0.00314168	0	0	0	0	0	110.513	58.5684	50.6676	74.8791	64.7584	72.5981	-0.25804	-0.598114	0.174874	-0.474218	-1.09686	0.0296732	0.000120878	0.0485171	0.00029717	1.01467e-05	0	0	0	0	1	1	1	70.6706	85.4777	63.9615	80.1591	102.108	58.9526	56.1674	72.1668	57.39	47.2668
119	5647	2403	geranylgeranyl reductase	GO:0016628,GO:0045550,GO:0015979,GO:0000166,GO:0055114,GO:0016491,GO:0015995,GO:0008152,GO:0051188	0.547981	-0.311542	-0.0874829	3.3103e-05	0.00120107	0.0031	0	0	0	0	0	602.759	379.893	493.23	411.946	471.675	524.085	-0.0534461	-0.982696	0.606598	-0.365292	-0.461042	0.277848	4.00251e-07	1.92152e-06	3.99703e-06	6.8965e-07	0	0	0	0	0	0	0	397.006	568.605	268.031	562.306	528.168	382.622	287.191	408.609	436.294	383.436
120	5855	2491	elongation factor-1 alpha-like protein	GO:0006414,GO:0005525,GO:0003746,GO:0003924,GO:0006184,GO:0000166	-0.220689	-0.000907713	0.32232	0.000128469	0.961277	9.02017e-06	0	0	0	0	0	1986.51	2283.84	2682.82	2314.92	2285.14	2145.48	0.100268	0.034247	0.690831	0.223315	-0.491492	0.00018907	0.0153019	3.25068e-10	6.88918e-06	8.81524e-09	0	0	0	0	0	0	0	2437.33	2271.85	1587.63	1941.37	2419.39	2612.83	2326.4	2563.39	2266.46	1720.59
121	4592	805	cyclophilin		0.763886	-0.402908	-0.406518	9.06885e-06	0.000113891	0.000195651	0	0	0	0	0	1285.02	594.95	564.807	756.422	786.777	748.777	-0.0112761	-0.220945	0.949992	0.0354143	-0.293366	0.878414	0.00420735	1.35894e-06	0.225659	0.000864804	0	0	0	0	0	0	0	322.959	599.291	368.19	679.576	625.33	320.587	514.038	712.003	696.29	509.707
122	6709	9663	hypothetical protein CHLREDRAFT_177933 [Chlamydomonas reinhardtii]	GO:0046872,GO:0000151,GO:0016567,GO:0004842	-0.435169	-0.0525793	-0.420205	0.000199786	0.273506	1.93368e-05	0	0	0	0	0	17.2464	23.3618	23.4589	23.6648	24.2646	31.7256	-0.223974	-0.532178	0.816932	-1.29769	0.361314	0.0159422	2.30958e-05	8.18219e-05	1.05515e-06	0.000167186	0	0	0	1	0	1	1	12.7535	29.6237	11.3612	54.1231	15.4447	10.775	20.1781	20.8048	21.4304	20.1228
123	2298	1245.8	arginine serine-rich splicing factor rsp41	GO:0003676,GO:0000166	-0.606882	-0.728859	-0.408471	0.000950777	0.000452607	0.0152166	0	0	0	0	0	38.6346	31.0354	33.681	59.2812	52.1009	44.9407	-0.0484095	0.981849	-0.288358	0.859822	-0.973106	0.757465	0.00112367	0.0054115	2.75472e-05	2.20995e-05	0	0	0	0	0	0	0	107.541	32.5875	69.3654	30.2178	78.2215	104.073	64.8696	56.5815	55.6273	39.3218
124	4847	2004	u3 small nucleolar rna-associated protein 18 homolog		-0.340246	-0.167411	-0.288412	0.0760649	0.14108	0.18923	0	0	0	0	0	21.2811	20.2998	18.925	27.0121	22.897	23.255	-0.163263	0.78451	0.560921	0.831427	-0.506685	0.104056	0.0010156	0.00356792	0.00156474	8.5459e-05	0	0	0	0	0	0	0	45.2181	15.9522	19.6715	12.4604	23.3359	40.2151	28.2323	29.4326	22.7225	16.1302
125	6587	840	photosystem i reaction center subunit ii	GO:0009535,GO:0016020,GO:0015979,GO:0009579,GO:0009522,GO:0005515,GO:0009538,GO:0009507,GO:0009536	0.601546	-0.135621	-0.0315162	2.88487e-05	0.00222703	0.0529076	0	0	0	0	0	2158.58	1400.25	1805.58	1421.73	1538.15	1845.41	-0.0621073	-0.963999	0.895768	-0.461215	-0.210983	0.336334	7.41606e-07	1.19897e-06	1.47323e-05	4.16616e-05	0	0	0	0	0	0	0	961.966	1996.09	752.036	1999.06	1475.51	921.48	1022.91	1399.67	1451.39	1274.78
126	5233	3450	serine palmitoyltransferase 2		0.131163	0.66616	0.654591	0.146714	0.00037436	0.000100017	0	0	0	0	0	50.9775	78.7826	79.7625	46.3871	49.3895	50.3553	-0.0883689	-0.0635577	0.285591	-0.316708	-0.255982	0.313739	0.428301	0.00182305	0.00327658	0.0113243	0	0	0	0	0	0	0	64.7488	63.1677	37.0821	59.608	44.5786	60.7842	60.4346	45.4469	47.7097	37.1267
127	82	1108	kynurenine 3-monooxygenase	GO:0055114,GO:0016491,GO:0008152	-0.0487324	-0.0364918	0.600201	0.865	0.890381	0.0124975	0	0	0	0	0	11.3535	13.1807	16.1857	11.81	13.5921	10.2798	0.240792	-0.541543	0.451189	0.0613428	-0.435048	0.524944	0.13003	0.0755527	0.783777	0.0246467	0	0	0	0	0	0	0	8.84422	12.1955	7.23249	11.6922	12.1873	10.9023	8.22601	10.1292	12.3162	8.74724
128	374	3404	protein	GO:0016020,GO:0055085,GO:0030001,GO:0046873	0.11953	0.0185251	-0.494224	0.563699	0.901718	0.0195162	0	0	0	0	0	9.01546	7.65535	5.78522	8.13862	7.51502	8.54408	-0.274364	-1.15104	-0.612089	-1.09295	-0.545328	0.105081	0.000339449	0.00123529	4.69343e-05	0.000251088	0	1	0	1	0	2	1	16.5691	17.6627	10.5609	16.2703	11.8422	13.4857	7.39487	6.56928	7.11082	7.80301
130	4606	1165	atp synthase f0 subunit 9	GO:0015986,GO:0045263,GO:0016021,GO:0016020,GO:0006811,GO:0006810,GO:0015078,GO:0008289,GO:0015992,GO:0015991,GO:0033177	-0.200685	-0.86792	-0.889146	0.000474855	1.87043e-07	1.32594e-06	0	0	0	0	0	1175.84	704.652	624.239	1351.6	1286.77	1156.9	-0.144311	0.0664696	0.728929	0.253908	-0.50263	0.00275015	0.0335068	1.11001e-06	8.21969e-06	1.58247e-06	0	0	0	0	0	0	0	849.811	1043.35	773.032	975.364	1148.63	768.879	1092.46	1281.85	1163.28	810.432
131	2325	4544	translation initiation factor eif-2b epsilon subunit		-0.136504	0.333749	-0.131541	0.0915114	0.0144244	0.156603	0	0	0	0	0	35.4524	39.7594	33.4376	39.0837	31.302	36.6926	-0.132264	0.149427	0.558921	-0.182067	-0.286615	0.134886	0.0083642	0.000723681	0.0241948	0.00156059	0	0	0	0	0	0	0	40.5704	36.9995	25.2758	37.5099	32.5968	36.8852	41.1651	37.7599	32.9719	26.5659
134	1548	4349	multicopper ferroxidase	GO:0046872,GO:0055114,GO:0016491,GO:0005507	-0.28109	-2.133	-1.12786	0.000138387	6.01004e-07	3.42828e-06	0	1	1	2	1	202.645	26.8495	81.7381	246.472	121.085	179.704	-0.0907859	2.93482	-0.434839	2.35314	-0.161813	0.393067	7.61804e-06	7.2932e-06	8.34955e-08	0.000686902	0	1	0	1	0	2	1	23.0368	6.88488	317.972	29.511	159.538	21.6275	58.84	234.993	154.851	142.501
135	1932	2817	protein		-0.469166	-0.325209	-0.380543	0.030205	0.144641	0.034941	0	0	0	0	0	14.8702	16.7455	14.5278	20.8769	20.929	19.3419	-0.113271	0.140426	0.547415	0.247997	-0.315125	0.453009	0.143718	0.0021687	0.00780459	0.00328807	0	0	0	0	0	0	0	22.9118	18.5846	14.5729	15.1286	18.2491	21.1065	20.6149	21.6788	18.1725	14.4459
136	4922	1544.2	rnp-1 like rna-binding protein	GO:0003676,GO:0000166	-0.621861	-0.717274	-0.717125	1.55187e-05	4.50249e-06	7.56153e-06	0	0	0	0	0	724.191	532.163	539.081	1114.65	875.51	886.571	-0.189008	0.966409	0.0242912	1.0172	-0.994391	0.00018907	3.4124e-06	0.114671	1.08423e-06	3.03811e-07	0	0	0	1	0	1	1	2065.27	491.924	1090.89	439.562	1163.88	1811.54	962.407	1109.36	890.658	583.663
137	520	1613	short-chain dehydrogenase		-0.155782	0.508852	0.317794	0.46906	0.127563	0.0988054	0	0	0	0	0	9.78029	15.7074	14.8486	11.0662	11.0386	11.6256	0.0418093	-0.560405	0.457696	-0.0153196	0.0183381	0.817292	0.0144423	0.0398116	0.961996	0.914344	0	0	0	0	0	0	0	8.55886	17.8152	7.1189	11.7683	9.32955	8.8723	11.8798	10.3302	11.9442	9.53067
138	6122	2061	predicted protein [Chlamydomonas reinhardtii]		0.0510337	0.47236	0.159528	0.692265	0.0025784	0.228214	0	0	0	0	0	19.1661	24.7603	21.0716	18.3968	17.6102	18.7885	0.0386238	-0.127189	0.580416	-0.944674	0.0878846	0.772593	0.366838	0.0151548	2.49699e-05	0.55193	0	0	0	0	0	0	0	14.8923	24.7433	10.2595	32.0295	14.0284	15.3223	22.6831	15.9752	16.1664	14.9765
139	1533	934	coiled-coil domain-containing protein 72-like		-0.0976281	0.0543303	0.137068	0.11915	0.525024	0.0599105	0	0	0	0	0	169.533	174.186	202.166	181.42	167.575	183.484	0.0604061	0.543086	1.11968	0.657665	0.0897923	0.660751	0.00015942	1.68719e-06	0.000171015	0.0924955	0	0	1	0	0	1	1	118.413	136.628	81.9384	115.341	122.072	123.964	199.394	179.328	182.642	129.874
140	175	1747	chlorophyll a b-binding protein	GO:0009507,GO:0016020,GO:0015979,GO:0009765	0.45347	1.99785	0.104068	6.06359e-06	3.49029e-07	0.00408266	0	1	0	1	1	1132.32	3119.02	987.673	826.636	779.912	918.912	0.0589481	-0.0456517	0.528291	-0.904742	-0.865913	0.166145	0.434022	1.30511e-05	1.1774e-07	2.70133e-07	0	0	0	0	0	0	0	610.983	1143.72	539.946	1319.24	1218.97	636.56	1109.6	778.973	704.146	668.461
141	1768	3325	amino acid transporter	GO:0016021,GO:0016020	-0.039064	0.00436515	-0.131689	0.609999	0.975054	0.0219065	0	0	0	0	0	46.8166	40.6976	39.186	48.1796	40.6227	43.0274	-0.253972	0.579388	0.42507	0.769693	-0.656247	0.0276462	0.00149081	0.000515814	7.14698e-06	3.507e-06	0	0	0	0	0	0	0	58.1833	29.2451	33.0081	23.4497	46.5194	48.6382	44.2072	44.6042	40.6645	29.1614
142	4863	1991	ctr type copper ion transporter	GO:0035434,GO:0016021,GO:0005375	0.359141	-0.286744	-0.429248	0.00211649	0.000253339	0.000149355	0	0	0	0	0	203.602	125.546	129.568	158.388	153.404	174.703	-0.0951858	-0.775493	0.70805	-0.703632	-0.0944727	0.424703	4.83661e-06	1.39027e-05	3.97731e-06	0.0643838	0	0	0	0	0	0	0	94.347	215.628	89.6117	249.618	137.55	88.2511	125.568	146.959	152.937	128.753
143	6678	1252	reticulon-like protein	GO:0005783	-0.0740921	0.289729	-0.0570977	0.362878	0.0273232	0.465662	0	0	0	0	0	52.7803	68.9239	57.4294	55.5785	56.1752	59.8964	-0.0142012	-0.364716	2.01737	-0.0739026	1.41079	0.966849	0.0107674	8.56953e-05	0.50591	9.4268e-05	0	0	1	0	1	2	1	19.4237	95.6717	14.9071	60.5509	16.4865	19.4076	74.0301	62.3746	57.2891	45.3131
144	6730	1662	phosphoglycerate kinase	GO:0016301,GO:0016310,GO:0016740,GO:0004618,GO:0006096	0.165713	-0.882365	-0.819005	4.92706e-05	9.65697e-07	6.43651e-07	0	0	0	0	0	1766.02	859.58	840.17	1574.28	1585.38	1483.13	0.133362	-1.30606	0.407053	-0.171829	-0.806263	0.00950125	9.24291e-07	3.67009e-05	0.000308372	2.80231e-07	0	1	0	0	0	1	1	1067.92	1443.53	1102	1510.02	2032.76	1171.32	583.309	1462.02	1340.18	1161.98
147	841	1267	ribosomal protein l10a		0.0894793	0.263899	0.582733	0.00609554	9.13531e-06	7.57222e-06	0	0	0	0	0	1191.75	1401.32	1615.29	1119.85	1166.85	1078.16	0.115486	0.00102179	0.875411	0.125135	-0.210614	0.103359	0.972955	1.51742e-06	0.00164685	0.000367439	0	0	0	0	0	0	0	1081.76	1256.16	700.791	1105.21	1015.47	1171.39	1257.18	1286.24	1205.62	877.323
149	6963	1871	hypothetical protein CHLREDRAFT_180470 [Chlamydomonas reinhardtii]	GO:0008270,GO:0031072	-0.44859	0.206536	-0.0330797	0.0091299	0.16319	0.886771	0	0	0	0	0	5.96798	7.74212	7.58786	8.50875	6.56268	7.91632	-0.297777	-0.313362	-0.0375384	-0.279784	-0.382461	0.0799064	0.201917	0.858847	0.250815	0.19108	0	0	0	0	0	0	0	11.6467	8.33992	7.54026	7.5726	7.56274	9.29103	6.49224	7.39286	6.04316	5.69198
150	5852	1770	protein	GO:0003735,GO:0022627,GO:0000462,GO:0030529,GO:0019843,GO:0006414,GO:0006412,GO:0003723,GO:0005840,GO:0005622,GO:0009536,GO:0009507	0.15282	0.465126	0.737683	0.000749473	1.45361e-05	3.66908e-07	0	0	0	0	0	1189.95	1534.59	1809.8	1070.2	1111.47	1084.98	0.0591701	0.0225694	0.869956	0.217095	-0.294055	0.0621423	0.456108	7.08685e-08	5.85565e-06	1.46689e-05	0	0	0	0	0	0	0	1028.72	1117.12	678.364	979.629	1036.69	1071.98	1134.47	1240.57	1138.85	845.327
152	318	1796	protein clec16a		-0.331993	-0.112861	-0.556774	0.0241509	0.168962	0.00435523	0	0	0	0	0	20.6923	22.2624	17.4876	26.1885	24.1426	26.1008	-0.0236038	-0.290248	0.316598	-0.0638701	-0.625004	0.888974	0.0474902	0.0499956	0.635945	0.000100724	0	0	0	0	0	0	0	24.747	29.8433	19.5936	24.7751	27.6911	24.3518	24.3617	24.6803	23.4997	17.5969
153	2608	1126	40s ribosomal protein s9	GO:0003735,GO:0003723,GO:0006412,GO:0015935,GO:0030529,GO:0005840,GO:0019843,GO:0005622	-0.248148	-0.209713	0.27127	1.37103e-05	1.49883e-05	4.35011e-05	0	0	0	0	0	1259.98	1348.09	1521.97	1496.65	1559.19	1261.04	0.20533	0.0290788	0.988118	0.147894	-0.343072	0.0010753	0.134196	4.09958e-07	0.000472765	1.25344e-07	0	0	0	0	0	0	0	1226.15	1487.67	865.608	1399.82	1315.44	1413.83	1518.13	1717.91	1551.17	1036.82
154	6903	1942	flagellar associated protein		-0.171963	-0.584983	-0.433935	0.00753341	0.000126083	1.96235e-05	0	0	0	0	0	542.12	402.741	387.501	610.899	605.09	523.739	-0.292023	0.526265	0.481985	0.340425	-0.873958	0.00163112	0.00015433	3.43361e-06	0.000260647	1.62794e-06	0	0	0	0	0	0	0	485.664	422.142	384.924	356.466	552.919	396.51	608.078	538.014	451.7	301.16
155	2427	1641	lumen targeted protein		0.205079	-0.031369	-0.166849	0.0131253	0.566611	0.0178473	0	0	0	0	0	178.192	171.394	145.876	154.385	175.173	163.963	-0.0278939	-0.676585	0.857227	-0.051757	0.0559092	0.70113	0.00142907	7.58972e-05	0.377908	0.021883	0	0	0	0	0	0	0	93.3937	168.055	78.8788	162.901	120.762	91.6316	105.199	143.882	157.109	125.586
156	2475	2627.5	spx domain-containing protein		0.0338589	-0.122582	0.274663	0.699438	0.258517	0.0500119	0	0	0	0	0	23.866	21.5758	24.9031	23.2852	23.62	20.3085	-0.316419	-0.244744	0.031401	-0.108982	-1.02948	0.0865555	0.0380261	0.758092	0.0648949	9.06852e-05	0	0	0	0	1	1	1	31.2682	26.7476	20.5731	22.44	30.1265	25.0131	22.4699	21.0941	20.7369	14.2651
157	115	2014.9	hypothetical protein [Dunaliella viridis]	GO:0003735,GO:0006412,GO:0015934,GO:0005840,GO:0005622,GO:0003723,GO:0003676,GO:0006278,GO:0004523,GO:0008270,GO:0003964	0.167776	0.436044	0.6017	0.00378462	8.7763e-05	1.50131e-05	0	0	0	0	0	575.551	728.756	817.016	512.285	538.462	538.162	0.0155396	-0.220049	1.02718	-0.135089	0.034903	0.778209	0.000904469	1.23016e-06	0.000367978	0.1169	0	0	1	0	0	1	1	462.228	695.806	298.562	632.809	432.506	467.316	597.445	609.42	576.097	443.053
158	4002	2539	uncharacterized protein		0.0369121	0.0777337	-0.156733	0.686613	0.11121	0.0164677	0	0	0	0	0	83.1021	80.6127	67.4347	80.8728	76.2989	75.2943	-0.114325	0.275625	-0.0559591	0.471367	-0.827116	0.195536	0.00174909	0.333102	0.000619723	3.16709e-06	0	0	0	0	0	0	0	95.253	63.5307	77.7162	54.1957	100.491	87.96	77.0909	74.6956	75.4237	56.2118
159	4542	1029	glbn gene product	GO:0020037,GO:0019825,GO:0015671,GO:0005506	-0.0540806	-0.468734	-0.0790276	0.130471	5.11913e-06	0.0241623	0	0	0	0	0	372.25	376.794	459.044	386.597	521.788	485.077	0.225629	-0.274162	0.736224	0.0325073	0.592343	0.0258141	4.10017e-06	9.00594e-06	0.185517	1.01467e-05	0	0	0	0	0	0	0	444.479	648.094	262.079	508.738	282.988	519.607	535.743	437.268	520.409	427.016
160	3566	1733	protein	GO:0009507,GO:0016020,GO:0015979,GO:0009765	0.690412	-0.0789421	-0.106417	1.97705e-06	0.0116318	0.000909942	0	0	0	0	0	1779.81	1046.89	1194.84	1102.37	1105.81	1286.29	-0.0476566	-1.18584	0.892756	-0.70962	-0.455018	0.0933174	2.19551e-07	2.59186e-07	1.1774e-07	4.99931e-07	0	1	0	0	0	1	1	641.868	1447.6	575.188	1632.11	1236.74	620.946	635.792	1068.74	997.62	901.921
161	1251	751	protein	GO:0003735,GO:0003723,GO:0003676,GO:0006412,GO:0030529,GO:0005840,GO:0005622	0.115466	0.383537	0.611578	0.00327361	0.000201362	9.99423e-06	0	0	0	0	0	1832.95	2188.67	2289.92	1691.86	1677.84	1498.34	0.0574316	0.244138	0.796657	0.217177	-0.0601539	0.185246	0.000495787	2.37591e-07	2.02994e-05	0.03863	0	0	0	0	0	0	0	1767.26	1843.49	1077.53	1424.31	1295.26	1839.17	2183.83	1872.36	1655.75	1242.24
163	344	1308	kynurenine 3-monooxygenase and related flavoprotein monooxygenases	GO:0055114,GO:0016491,GO:0008152,GO:0004497	-0.417704	-0.150238	-0.118607	0.0410479	0.55832	0.617505	0	0	0	0	0	16.8305	17.6595	18.9208	22.5774	19.8399	20.231	-0.297696	0.545205	0.046777	0.489489	-0.594162	0.0713167	0.00269965	0.819624	0.016057	0.0019519	0	0	0	0	0	0	0	35.7576	14.7659	18.4235	12.5922	22.2952	28.9094	22.0044	19.457	17.9318	14.4042
164	6794	1053	30s ribosomal protein s13	GO:0003735,GO:0042254,GO:0030529,GO:0003676,GO:0005737,GO:0006412,GO:0003723,GO:0005840,GO:0005622	-0.199032	-0.484014	-0.324056	0.000517417	0.000615891	0.000364424	0	0	0	0	0	423.611	383.982	360.33	486.52	538.023	451.544	0.0877653	0.504033	0.676567	0.789905	-0.203913	0.208186	1.56508e-05	3.41578e-06	2.72035e-06	0.000366802	0	0	0	0	0	0	0	579.412	395.655	342.583	320.113	452.038	616.103	561.605	548.143	553.979	392.309
165	3568	1162	and domain-containing protein		0.509363	0.871262	0.812508	0.00661824	0.000196572	0.000418994	0	0	0	0	0	34.3204	51.357	47.5431	23.9094	27.6746	26.5406	-0.306728	0.278084	0.912893	0.126683	-0.136074	0.143007	0.228712	0.00148824	0.27342	0.139473	0	0	0	0	0	0	0	19.5081	27.6348	13.188	23.2523	20.9073	15.6132	33.7481	25.8619	25.5565	18.9179
166	2041	1796	snf1-like protein kinase	GO:0016301,GO:0005524,GO:0004672,GO:0016310,GO:0006468,GO:0016772	0.155194	-0.113515	-0.105964	0.147028	0.0567552	0.0612063	0	0	0	0	0	83.5313	72.8172	66.4018	74.8134	78.7902	71.5657	0.0405976	-0.0538028	0.756906	0.123951	-0.00718829	0.800109	0.519344	0.000291313	0.00660653	0.904534	0	0	0	0	0	0	0	48.6143	78.794	44.1143	69.4891	61.3627	50.2342	75.872	75.1013	75.7913	61.1032
168	4925	1075	sodium phosphate symporter	GO:0006817,GO:0016020,GO:0005315	-0.0526255	0.395105	0.640501	0.154607	0.000331389	4.59435e-06	0	0	0	0	0	455.967	623.668	751.82	473.058	474.165	481.834	-0.155404	0.0337493	-0.672687	-0.222657	-1.47607	0.00810406	0.516935	1.39027e-05	0.000781109	3.1094e-07	0	0	0	0	1	1	1	1857.47	808.354	739.399	521.165	949.805	1667.55	826.849	463.272	446.702	340.907
169	1523	5060	tetratricopeptide repeat protein 37	GO:0005488,GO:0003735,GO:0006412,GO:0005840,GO:0005622	0.233753	0.224044	0.251058	0.00252937	0.0106264	0.0130725	0	0	0	0	0	57.7467	57.8994	58.1139	48.9557	49.3996	48.6052	-0.174964	-0.513902	0.453072	-0.0872606	-0.439609	0.112885	0.000183973	5.7397e-05	0.0738642	4.00048e-05	0	0	0	0	0	0	0	33.9303	49.7356	30.1176	46.2224	47.088	29.9005	34.5446	41.5794	43.4679	34.4624
170	2311	3139	c-terminal domain phosphatase-like protein	GO:0003723,GO:0003725,GO:0005622	-0.304449	-0.532852	-0.66681	0.013011	0.00204845	0.0041911	0	0	0	0	0	9.87747	9.34633	9.24531	12.414	13.9633	15.1555	-0.00721393	-0.943067	0.267245	-0.616599	-0.13016	0.983398	0.000898419	0.00070397	0.000633138	0.237979	0	0	0	0	0	0	0	7.33074	18.6881	8.36487	19.5957	12.0973	7.26298	9.27309	10.2715	12.4504	10.9218
171	999	3829.25	protein	GO:0016301,GO:0005524,GO:0016310,GO:0016740,GO:0000166,GO:0004020,GO:0000103,GO:0016772,GO:0008152	0.300324	-0.226693	-0.330337	1.27854e-05	0.00100623	1.08261e-05	0	0	0	0	0	734.244	577.149	563.371	596.108	675.297	708.566	-0.187084	0.227312	0.68251	0.375513	-0.0905939	0.00882654	0.000701729	5.99235e-06	0.000221466	0.0276884	0	0	0	0	0	0	0	423.194	514.646	344.932	473.36	490.69	371.513	602.659	554.123	614.158	460.813
172	4428	1984	hydroxyacyl-ACP dehydrase HAD	GO:0016836,GO:0005737,GO:0006633	-0.10191	-0.264338	-0.398556	0.0368723	0.0054224	3.79894e-05	0	0	0	0	0	121.864	94.8331	95.2655	130.88	114.161	125.899	-0.292988	0.389976	0.424857	0.46076	-0.587723	0.00664455	0.00382939	0.000273395	0.000102279	9.70449e-05	0	0	0	0	0	0	0	134.522	97.7412	90.5681	75.2346	114.852	109.637	128.447	122.03	103.913	76.1531
173	5148	1271	protein		0.515377	0.674385	0.654457	0.00806459	0.00422807	0.00122666	0	0	0	0	0	36.8564	42.8532	40.0859	25.3486	26.4609	25.021	0.0334333	-0.146741	1.10265	0.0192185	-0.195355	0.850853	0.406487	8.28385e-05	0.874265	0.00806906	0	0	1	0	0	1	1	17.3922	31.8731	12.8492	27.906	21.0794	17.8737	28.5146	28.6986	28.1561	18.2859
175	3338	2653	protein kinase domain-containing protein	GO:0016772	-0.0898653	0.229064	0.5532	0.427643	0.00204845	0.00253526	0	0	0	0	0	23.006	36.8654	39.4859	24.4935	31.3139	26.5843	-0.222504	0.819673	-0.40134	0.944927	-0.918592	0.0641475	8.01405e-05	0.00187647	0.000211135	1.9292e-05	0	0	0	0	0	0	0	49.4439	20.3231	30.3436	14.7277	44.989	42.1669	36.6089	22.7942	29.2151	23.3259
176	4937	1308	pterin-4-alpha-carbinolamine dehydratase	GO:0006729,GO:0008124,GO:0004601	0.226914	0.716921	0.746983	0.233832	0.00126612	0.000546509	0	0	0	0	0	39.0544	54.8384	59.622	33.151	33.0288	35.2365	-0.0338237	-0.0696696	0.631108	-0.22059	-0.225623	0.851091	0.502691	0.00625186	0.0134998	0.0112014	0	0	0	0	0	0	0	21.2646	51.8577	21.1553	39.5842	32.3813	20.722	49.4106	33.3078	33.856	27.5876
178	6194	1353.67	chloroplast precursor	GO:0046872,GO:0009536,GO:0009055,GO:0009507,GO:0022900,GO:0051537,GO:0051536,GO:0006810	0.38517	0.235477	0.336025	3.54223e-06	0.00193426	0.00021545	0	0	0	0	0	1170.9	1396.22	1362.99	896.302	1186.12	1079.28	0.0912063	-0.256513	0.375593	-0.130772	-0.107808	0.244767	0.00367692	0.00100494	0.00607298	0.0481999	0	0	0	0	0	0	0	1052.62	1372.6	672.197	1341.48	964.959	1120.71	1149.18	873.333	1224.84	894.913
181	5819	1578	glutathione s-transferase	GO:0016740	0.730774	-0.338961	-0.521988	2.62976e-05	0.00136385	4.01762e-05	0	0	0	0	0	219.021	95.5846	69.4651	131.5	121.265	100.164	-0.15299	0.351826	0.903739	0.593942	-0.366234	0.120872	0.00124228	4.79293e-05	4.75154e-05	0.000622036	0	0	0	0	0	0	0	105.619	100.976	68.4321	71.0145	93.764	94.7968	128.981	129.206	107.638	72.5464
183	4116	2515.5	33kda oxygen evolving protein of photosystem ii	GO:0009535,GO:0016020,GO:0015979,GO:0019898,GO:0009579,GO:0009523,GO:0009654,GO:0005509,GO:0009536,GO:0009507,GO:0042549	0.529638	0.0767241	0.0810546	9.33999e-07	0.0124147	0.00204011	0	0	0	0	0	1579.84	1099.2	1276.81	1094.11	1042.07	1207.04	-0.0820987	-0.785146	0.614399	-0.527642	-0.513488	0.0945638	4.00251e-07	1.30595e-07	1.38333e-06	5.34997e-07	0	0	0	0	0	0	0	862.33	1313.7	682.363	1347.24	1141.08	814.526	761.954	1045.16	934.197	799.083
187	408	1015.33	ribosomal protein l12	GO:0003735,GO:0006412,GO:0005840,GO:0005622	-0.292983	-0.501389	-0.44173	9.97737e-05	5.11913e-06	4.46601e-05	0	0	0	0	0	1352.86	1219.04	1128.09	1657.83	1726.23	1532.42	-0.222693	0.431863	0.364584	0.481999	-0.489941	0.0010548	5.70847e-06	2.08214e-05	2.26243e-06	1.3676e-06	0	0	0	0	0	0	0	1944.98	1457.71	1293.15	1139.93	1499.13	1666.68	1966.76	1665.46	1592.55	1067.28
188	171	2711.67	major light-harvesting chlorophyll a b protein	GO:0009507,GO:0016020,GO:0015979,GO:0009765	1.53264	-0.0715905	-0.337418	5.64175e-07	0.0198619	5.03862e-05	1	0	0	1	1	1360.41	405.023	518.221	469.701	425.632	654.969	-0.0687286	-2.52093	0.14914	-2.02926	-1.02244	0.298734	1.21517e-08	0.00198658	1.50661e-07	1.41369e-07	0	1	0	1	1	3	1	306.38	999.319	362.232	1297.42	773.322	292.081	173.311	401.884	317.177	380.152
189	1272	16155	flagellar outer dynein arm heavy chain beta	GO:0030286,GO:0016887,GO:0005524,GO:0019861,GO:0003777,GO:0007018,GO:0006200	-0.446652	-0.17827	-0.4262	3.88132e-05	0.00312533	7.57222e-06	0	0	0	0	0	48.2424	54.239	51.6898	66.1107	61.4773	69.8072	-0.179051	-0.115981	0.527415	-0.763982	-0.173094	0.035386	0.0125498	1.44082e-05	1.44739e-06	0.000122159	0	0	0	0	0	0	0	65.4343	73.4022	44.0564	103.44	55.8159	57.6625	67.6644	63.9397	60.5007	49.3868
190	4250	1296	protein	GO:0016773	-0.307782	-0.397944	-0.403113	0.0641937	0.0109855	0.00349216	0	0	0	0	0	38.9175	30.9126	31.6565	48.301	41.0344	42.1849	-0.149537	0.608773	0.628327	0.743122	-0.314396	0.200904	0.00193503	0.000906233	0.000214089	0.0174073	0	0	0	0	0	0	0	58.7648	40.1997	30.8512	26.1145	40.0449	52.9436	61.6644	48.3475	44.2931	32.1453
191	3311	736	40s ribosomal protein s19	GO:0003735,GO:0030529,GO:0019843,GO:0006412,GO:0003723,GO:0005840,GO:0005622,GO:0015935,GO:0009507,GO:0009536	0.0834398	0.267074	0.634586	0.0687953	0.000231465	1.05247e-05	0	0	0	0	0	1359.97	1641.99	1845.01	1282.89	1364.39	1188	0.0418151	0.0871291	0.818585	0.141465	-0.508399	0.229427	0.0247228	2.52065e-06	9.26303e-05	1.5078e-06	0	0	0	0	0	0	0	1189.85	1249.4	785.036	1146.69	1276.03	1224.86	1327.1	1385.52	1264.87	896.782
192	4934	997	alkyl hydroperoxide reductase thiol specific antioxidant mal allergen	GO:0055114,GO:0016491,GO:0016209	0.8694	-0.0561198	0.0315284	0.0013376	0.761393	0.741632	0	0	0	0	0	87.441	45.5861	43.982	47.3086	47.6667	43.0585	0.273664	-1.43009	1.17465	-0.710921	-0.0212841	0.353355	0.00060537	0.000488548	4.20513e-05	0.844642	0	1	1	0	0	2	1	18.72	93.8361	22.0263	71.8405	39.8291	22.4537	34.593	50.6429	43.4736	39.2359
193	1818	2923	protein		0.0500931	0.394226	0.324244	0.685774	0.169183	0.0892402	0	0	0	0	0	8.42026	9.99378	10.3565	8.06688	7.4367	8.03412	-0.325407	0.345985	0.289737	0.46264	-0.773138	0.444702	0.133079	0.0761142	0.0309439	1.74928e-05	0	0	0	0	0	0	0	8.69982	5.92137	6.2208	4.57284	9.26109	6.82431	7.89456	7.85496	6.6056	5.00145
194	1238	1463.4	aci-reductone dioxygenase	GO:0055114,GO:0016702,GO:0010309	0.307758	0.165473	0.301276	0.00287313	0.0639759	0.00203655	0	0	0	0	0	138.594	129.016	124.588	111.686	115.005	100.885	-0.152486	-0.122427	0.453582	-0.124224	-0.184991	0.230575	0.0875306	0.000747866	0.082204	0.0329982	0	0	0	0	0	0	0	102.422	135.45	75.912	112.419	93.2156	92.1601	124.446	104.337	103.125	81.9615
195	6655	2218	hypothetical protein CHLREDRAFT_187651 [Chlamydomonas reinhardtii]	GO:0016075,GO:0004386,GO:0003723,GO:0003676,GO:0005524,GO:0004525,GO:0006396,GO:0016891	0.635718	0.347429	0.370313	0.0221407	0.146361	0.0453249	0	0	0	0	0	7.39777	6.56555	6.67111	4.44818	4.93255	4.93681	0.0471079	0.472949	0.238249	0.251054	-0.491077	0.791414	0.0265894	0.121957	0.232296	0.0131775	0	0	0	0	0	0	0	5.76913	3.82886	4.04052	4.37067	5.42271	6.01621	5.67692	4.97669	5.28578	3.59787
196	436	5457	abc transporter	GO:0042626,GO:0016021,GO:0006810,GO:0006200,GO:0000166,GO:0017111,GO:0005524,GO:0016887,GO:0055085	-0.173756	-0.382037	-0.153408	0.0242354	0.000219164	0.0114165	0	0	0	0	0	67.6407	58.4462	65.3602	76.3715	76.503	72.8477	-0.127917	0.0957331	0.0143804	0.463902	-0.898973	0.0955686	0.114566	0.683353	9.70729e-05	2.27498e-07	0	0	0	0	0	0	0	101.171	61.2058	71.1491	52.4118	109.07	92.5059	65.4382	71.8728	72.6296	58.027
198	2254	1453	thioredoxin reductase	GO:0055114,GO:0004791,GO:0016491,GO:0005737,GO:0019430,GO:0050660	-0.0730377	0.102892	-0.0280696	0.392395	0.0360363	0.673218	0	0	0	0	0	181.798	229.567	176.593	190.872	213.736	179.925	-0.0837316	0.776978	0.161835	0.766728	-0.590863	0.093235	3.5779e-05	0.0119856	4.03247e-06	4.09514e-05	0	0	0	0	0	0	0	206.659	149.482	174.277	123.77	210.112	195	256.785	195.015	211.195	139.023
199	3974	4493	s-adenosylmethionine synthetase	GO:0046872,GO:0005524,GO:0006556,GO:0005737,GO:0004478,GO:0016740,GO:0000166,GO:0006730	0.216661	0.329641	0.398353	0.000389263	1.31248e-05	1.7572e-05	0	0	0	0	0	596.102	617.228	586.901	512.888	490.954	445.087	0.0354383	-0.280597	0.575336	-0.0913922	-0.490951	0.206533	6.51157e-05	1.51182e-06	0.000579656	2.60505e-06	0	0	0	0	0	0	0	438.326	517.517	336.353	479.541	488.345	449.218	425.854	501.698	450.069	347.218
200	4436	1223	ketoacyl-ACP reductase KAR	GO:0055114,GO:0016491,GO:0008152,GO:0000166,GO:0006633,GO:0004316,GO:0051287	0.311411	-0.144125	-0.131713	0.000526791	0.0279422	0.0416842	0	0	0	0	0	237.011	182.2	178.672	190.805	201.404	195.871	0.099472	-0.32801	0.950626	0.16394	-0.0703298	0.445429	0.000806353	1.71436e-05	0.0085529	0.0367467	0	0	0	0	0	0	0	112.047	165.318	99.3879	171.74	154.907	120.074	131.41	193.058	192.48	147.498
201	3194	1014	protein	GO:0003735,GO:0006412,GO:0030529,GO:0005840,GO:0005622	0.180292	0.313955	0.555831	8.02556e-05	9.03628e-06	1.32594e-06	0	0	0	0	0	2330.58	2636.55	2541.19	2056.75	2120.74	1728.33	0.0780946	-0.0674876	0.754733	0.0468356	-0.466353	0.014477	0.00050442	2.37591e-07	0.00731766	3.3477e-06	0	0	0	0	0	0	0	2093.21	2262.13	1327.24	1917.58	1915.91	2209.64	2158.67	2240.23	1980.94	1386.22
202	3066	1212	protein		-0.0502037	0.0532302	0.11577	0.701569	0.677357	0.373907	0	0	0	0	0	21.3692	23.143	23.2755	22.1096	22.3864	21.4007	-0.132844	0.110217	0.221693	-0.00110382	-0.443087	0.435901	0.305868	0.276028	0.991139	0.00467714	0	0	0	0	0	0	0	25.9644	21.9745	16.4935	17.1712	21.596	23.6099	23.7407	19.5744	17.1452	15.6956
203	5738	1574	glyceraldehyde-3-phosphate dehydrogenase	GO:0055114,GO:0006006,GO:0016491,GO:0016620,GO:0000166,GO:0051287,GO:0050661	-0.615035	0.496876	1.41125	0.0024163	0.000391835	2.02208e-05	0	0	1	1	1	79.1479	98.4928	89.9518	121.255	69.5653	33.2822	-0.00695535	3.18156	3.5415	2.32517	2.1506	0.911043	1.33296e-07	3.41578e-06	1.54564e-06	2.03399e-05	0	1	1	1	1	4	1	51.8832	25.6111	10.4545	13.9634	4.56316	51.6107	240.464	131.251	73.9171	23.5262
205	1730	2018	calmodulin	GO:0005509	0.0561943	-0.443017	-0.433309	0.00589692	2.18445e-05	1.05247e-05	0	0	0	0	0	792.938	587.8	564.663	762.611	799.573	762.768	-0.0866522	-0.0482578	0.402311	0.154709	-0.424682	0.00435221	0.0107584	9.00594e-06	0.000762058	1.23889e-06	0	0	0	0	0	0	0	668.157	702.459	544.565	675.169	753.497	629.123	679.361	720.061	751.688	561.087
206	5104	2325	glyceraldehyde-3-phosphate dehydrogenase	GO:0055114,GO:0006006,GO:0047100,GO:0016491,GO:0016620,GO:0000166,GO:0051287,GO:0050661	0.0816862	-0.327847	-0.160936	0.00939234	2.77966e-05	1.21077e-05	0	0	0	0	0	2388.84	1999.89	2129.99	2257.44	2510.79	2381.53	0.055219	-0.375895	0.432374	0.085076	-0.708381	0.114671	3.57386e-05	2.0345e-06	0.00651955	3.76504e-07	0	0	0	0	0	0	0	1871.64	2072.78	1634.57	2181.51	3057.86	1944.93	1597.11	2205.95	2314.19	1871.15
207	7277	577	60s ribosomal protein l23a	GO:0003735,GO:0003723,GO:0006412,GO:0000166,GO:0030529,GO:0005840,GO:0005622	0.236757	0.43666	0.548709	0.00112918	0.000121968	9.37227e-06	0	0	0	0	0	1737.15	2116.59	2308.48	1474.2	1563.75	1577.68	0.212946	0.0753125	0.817348	0.0965492	0.0422301	0.00490797	0.0990581	5.97133e-06	0.0835762	0.129196	0	0	0	0	0	0	0	1526.67	1788.12	1007.04	1566.82	1327.82	1769.21	1883.15	1775.07	1673.87	1366.9
208	3079	2489	cytochrome oxidase biogenesis family	GO:0009536,GO:0009535,GO:0009507,GO:0016021,GO:0009579,GO:0051205,GO:0016020	-0.173828	0.00385974	0.0843061	0.00954908	0.927041	0.143976	0	0	0	0	0	120.258	157.037	152.691	135.73	156.627	143.83	-0.0790277	0.17125	0.357059	0.344567	-0.254284	0.229216	0.00173785	0.000265105	5.65418e-05	0.000136562	0	0	0	0	0	0	0	142.796	117.75	101.921	114.703	132.155	135.219	132.695	130.779	145.959	110.652
209	5310	1690	glioma tumor suppressor candidate region gene 2 protein		-0.286946	0.0150971	-0.199369	0.0672583	0.883152	0.076224	0	0	0	0	0	16.693	19.9729	17.7795	20.471	19.7491	20.6312	0.000280402	0.617369	0.0478883	-0.0405341	-0.615535	0.998108	0.0193167	0.615783	0.394788	0.001039	0	0	0	0	0	0	0	50.7749	20.8676	21.8388	22.7787	25.3281	50.7593	31.9978	22.5309	22.1222	16.1876
210	2226	4085	protein	GO:0005524,GO:0005737,GO:0004812,GO:0004822,GO:0000166,GO:0006418,GO:0006428	-0.493253	-0.889679	-1.11263	9.66582e-05	5.60625e-06	4.03801e-06	0	0	1	1	1	88.2548	58.2787	46.6908	124.63	108.846	102.089	-0.0893493	0.362684	0.248816	0.655122	-0.604521	0.0462289	3.32099e-05	0.00013471	2.35367e-06	2.62032e-06	0	0	0	0	0	0	0	162.113	87.646	101.998	66.9173	123.154	152.315	112.988	121.351	105.973	80.6351
211	2093	6880	protein	GO:0016779,GO:0006366,GO:0016740,GO:0006351,GO:0005665,GO:0003899,GO:0003677	-0.0884866	0.0754252	-0.110388	0.0970633	0.402077	0.0470453	0	0	0	0	0	34.5969	35.2734	32.0588	36.8165	33.5267	34.6636	-0.0347104	-0.321062	0.231417	-0.313506	-0.200838	0.361527	0.00148354	0.0066093	0.000222696	0.00112462	0	0	0	0	0	0	0	40.1307	40.0074	28.1739	40.5024	33.7015	39.1463	31.8393	33.3094	32.4052	29.1899
212	2640	1899.5	soul heme-binding protein		0.201042	0.775562	0.707818	0.040574	0.000597806	0.000205639	0	0	0	0	0	62.65	109.619	93.4329	54.4495	63.5357	56.6875	-0.0267449	0.62109	0.170751	0.37356	-0.574141	0.766929	0.000691386	0.0348128	0.00160473	0.000736404	0	0	0	0	0	0	0	69.0399	51.7427	48.6489	49.4232	70.1547	67.8498	79.9405	54.9692	64.2757	46.8543
215	4928	2424	mitochondrial substrate carrier family protein	GO:0016021,GO:0016020,GO:0006810	-0.457065	-0.73787	-0.167509	0.00124466	5.45835e-05	0.0101455	0	0	0	0	0	54.5496	48.1004	95.5026	75.2027	80.8255	107.315	-0.109557	-0.745765	0.974141	-0.170299	0.0421605	0.565405	0.000341355	5.96592e-05	0.0157908	0.504732	0	0	0	0	0	0	0	33.8426	89.0313	34.6153	85.5211	75.146	31.1808	52.6802	68.8481	75.8407	77.3544
216	3159	7962	nucleotide binding		-0.244226	-0.0466241	-0.34699	0.0114551	0.697177	0.0286812	0	0	0	0	0	8.33401	8.96193	7.24329	10.0463	9.30351	9.45305	-0.203366	-0.2213	0.178206	-0.285534	-0.419337	0.030997	0.0621821	0.00358953	0.0092923	0.00013512	0	0	0	0	0	0	0	10.2214	9.66087	7.92029	10.1618	10.5501	8.75419	8.1726	9.09311	8.15254	7.63579
217	578	2439.8	hypothetical protein [Dunaliella viridis]	GO:0005506	0.443642	0.954757	0.991594	8.02556e-05	8.69624e-06	6.72065e-07	0	0	0	0	0	339.784	564.471	537.539	249.589	290.862	269.897	-0.180434	-0.0500346	0.0927098	-0.0466757	-0.430792	0.00543952	0.191615	0.00171696	0.118147	1.43383e-05	0	0	0	0	0	0	0	366.07	331.694	228.128	285.726	288.1	322.892	320.453	243.313	276.518	213.514
218	1992	1003	protein		-0.311982	-0.127353	0.340611	0.0045338	0.0724232	0.00467537	0	0	0	0	0	76.1752	101.065	139.425	94.7599	110.331	109.628	-0.166502	0.712874	0.0626312	1.17695	-0.855823	0.127565	0.00285495	0.250799	1.37757e-05	0.000153998	0	0	0	1	0	1	1	115.919	61.6856	88.7131	48.0789	149.47	103.351	101.112	92.7145	109.959	81.958
219	6503	1825	nadp dependant-malate dehydrogenase, chloroplast	GO:0030060,GO:0000166,GO:0055114,GO:0005975,GO:0016616,GO:0016491,GO:0016615,GO:0003824,GO:0046554,GO:0006108	0.00636982	-0.533389	-0.348043	0.895221	9.13531e-06	0.000437284	0	0	0	0	0	529.226	360.434	389.219	526.652	522.037	495.34	-0.03988	-0.0117295	1.04308	0.273543	-0.109831	0.215271	0.503141	1.2356e-06	4.46453e-05	0.000594892	0	0	1	0	0	1	1	386.289	457.308	275.924	412.953	382.989	375.753	453.542	569.642	499.371	354.836
220	3619	1087	60s ribosomal protein l6	GO:0003735,GO:0006412,GO:0005840,GO:0005622	-0.0601474	0.145392	0.243335	0.0730331	0.0025784	0.000224041	0	0	0	0	0	1001.02	1130.07	1101.98	1043.42	1021.49	930.692	0.0446671	-0.171731	0.700548	-0.0475484	-0.389318	0.066296	0.00136622	5.17627e-06	0.0525152	2.36588e-06	0	0	0	0	0	0	0	1089	1109.27	688.965	1002.28	906.98	1123.33	984.525	1120.54	969.839	692.285
221	2872	2578	nicastrin	GO:0016021,GO:0016485	0.262589	0.441766	0.301725	0.033914	0.00798602	0.00303071	0	0	0	0	0	34.8155	38.9446	40.9826	28.8399	28.344	33.1002	-0.145828	-0.513508	0.792541	0.240313	-0.0236048	0.307522	0.00373829	0.0002193	0.000988936	0.64734	0	0	0	0	0	0	0	22.335	27.2815	15.8222	22.0328	23.4924	20.0861	18.8351	28.0318	26.2231	23.087
222	2212	2432.8	60s ribosomal protein l7-4	GO:0003735,GO:0006412,GO:0030529,GO:0005840,GO:0005622	0.0125261	0.306247	0.354668	0.509723	3.84387e-05	5.65999e-06	0	0	0	0	0	822.904	1008.29	963.941	815.735	815.257	753.708	0.149462	-0.0449264	0.660849	-0.0814058	-0.254462	0.0155306	0.0458546	3.78267e-06	0.0266359	5.97306e-06	0	0	0	0	0	0	0	835.059	952.719	566.656	893.888	772.352	926.495	923.373	896.447	844.798	647.281
223	3774	1097	uncharacterized protein		0.29468	0.107452	-0.044662	0.0568424	0.504333	0.52497	0	0	0	0	0	83.2679	65.1734	56.9196	67.8333	60.3653	58.706	-0.33669	0.0840494	0.898984	0.851819	-0.146209	0.0898691	0.188815	0.00154674	0.0012288	0.151895	0	0	0	0	0	0	0	38.5902	47.5847	34.665	33.6131	48.0524	30.2834	50.498	65.0864	61.3067	43.4036
224	5856	3779.5	photosystem ii oxygen-evolving complex 23 kda chloroplast precursor	GO:0016301,GO:0016310,GO:0004872,GO:0009535,GO:0016020,GO:0015979,GO:0019898,GO:0009579,GO:0009523,GO:0009654,GO:0005509,GO:0009507,GO:0009536	0.277989	-0.372683	-0.332577	5.53415e-05	6.70368e-05	7.17053e-07	0	0	0	0	0	1240.14	779.277	898.071	1022.64	1009.18	1131.19	-0.00583851	-0.713951	0.889344	-0.282033	-0.217327	0.857129	6.39927e-07	2.37591e-07	2.82696e-06	5.21997e-06	0	0	0	0	0	0	0	653.811	1265.8	586.511	1190.72	908.543	651.252	771.249	1087.25	979.145	781.333
225	5476	1306	protein	GO:0030529,GO:0042254	0.0885972	0.395744	0.705533	0.00320004	5.45835e-05	4.71066e-07	0	0	0	0	0	1367.86	1658.29	1753.95	1286.39	1260.02	1075.17	-0.0604715	0.0347882	0.836424	0.157988	-0.597185	0.0925931	0.246263	2.28305e-07	6.88218e-05	7.23216e-07	0	0	0	0	0	0	0	1116.07	1151.39	735.526	1005.93	1191.9	1070.29	1179.69	1314.27	1122.44	787.599
226	1558	2059	protein	GO:0004386,GO:0003676,GO:0005524,GO:0008026	0.0524837	0.150626	0.0195405	0.846741	0.642531	0.930857	0	0	0	0	0	9.46152	9.43856	8.40758	9.06216	8.5184	8.12711	-0.0230296	0.734768	0.120326	0.592329	-0.735937	0.919538	0.00418062	0.516941	0.014016	0.00664357	0	0	0	0	0	0	0	12.7719	5.61782	7.94837	5.11015	10.1483	12.5525	9.95962	8.84416	8.1027	5.67061
227	3343	6870	d-alanine--d-alanine ligase family		-0.489261	-0.390493	-0.646829	0.000627537	0.00159859	0.000116111	0	0	0	0	0	29.108	26.502	23.0642	41.2596	35.0228	36.6899	-0.286415	0.630853	-0.0687974	0.542857	-0.790595	0.0130495	7.94484e-05	0.27843	4.1988e-05	5.35763e-06	0	0	0	0	0	0	0	66.1779	24.656	37.6873	22.8768	44.3603	54.084	38.7046	35.866	33.7967	25.2343
228	2828	1870	white-brown-complex abc transporter family		-0.106052	0.118962	0.635223	0.218478	0.0183084	0.000399328	0	0	0	0	0	37.8409	51.2839	53.0122	40.7699	47.1626	33.8305	-0.107123	1.38085	-0.741088	1.29025	-1.06575	0.13048	4.55356e-05	0.000516423	0.000255147	4.16839e-06	0	1	0	1	1	3	1	71.877	22.0987	56.5721	18.9909	68.6002	66.6202	59.0136	33.5389	47.5329	32.2615
230	1581	1998	lipase domain	GO:0006629,GO:0005524,GO:0004672,GO:0016787,GO:0006468,GO:0016772,GO:0004806	-0.0902553	0.470075	0.441327	0.782463	0.133266	0.152422	0	0	0	0	0	4.5704	7.05021	6.91327	4.79052	4.88221	4.82326	0.171548	-0.538207	-0.409658	-0.700962	-0.52571	0.492074	0.0904578	0.082876	0.0209208	0.00209765	0	0	0	0	0	0	0	5.6942	6.88589	4.79054	8.32638	6.23018	6.51522	4.35525	3.38434	4.85496	4.01393
231	6531	779	mitochondrial f1f0 atp synthase associated protein		-0.259032	-0.564477	-0.64931	0.00381166	0.000951098	0.000112749	0	0	0	0	0	303.727	245.873	211.189	363.482	363.625	331.882	-0.0231672	0.253353	0.911302	0.351259	-0.429257	0.858194	0.00973951	2.86946e-06	0.00102296	0.00012532	0	0	0	0	0	0	0	209.174	284.76	202.149	284.717	332.58	205.321	339.441	381.126	363.537	246.868
232	6565	1159	clathrin light chain	GO:0030130,GO:0016192,GO:0005198,GO:0006886,GO:0030132	0.325421	-0.323173	-0.126016	0.005282	0.00292564	0.0714671	0	0	0	0	0	212.349	142.095	146.144	169.22	178.04	159.429	-0.193902	-0.0831258	0.790469	0.39212	-0.389841	0.0825489	0.438245	1.87957e-05	0.00180008	0.00014353	0	0	0	0	0	0	0	95.3153	127.844	92.0915	121.523	156.047	83.175	120.838	160.1	159.438	118.858
233	1590	1536	dna repair protein rad51 homolog 2-like	GO:0006259,GO:0005524,GO:0008094,GO:0000166,GO:0017111,GO:0003677	-0.607569	-0.532642	-0.00144581	0.0261193	0.0676309	0.988071	0	0	0	0	0	13.3039	15.8655	16.7572	20.583	23.3641	16.7683	-0.143717	1.1193	0.264711	1.4912	-0.610606	0.236332	0.000482678	0.00801098	0.000691858	0.0101611	0	1	0	1	0	2	1	23.6735	11.1178	18.4555	8.91593	27.0033	21.3219	25.2575	22.3474	26.4335	17.1884
234	1256	3566.44	rossmann-fold nad -binding domain-containing protein	GO:0019861,GO:0016787,GO:0016021,GO:0016820,GO:0015992,GO:0016471,GO:0005488,GO:0016740,GO:0016757,GO:0000166,GO:0006629,GO:0006508,GO:0004190,GO:0008233,GO:0006414,GO:0043043,GO:0003746,GO:0005737	0.162918	0.189205	0.248006	0.0136595	0.000782416	0.000516022	0	0	0	0	0	286.905	313.422	307.066	256.246	274.82	258.29	-0.216026	0.0828662	0.23122	0.124942	-0.581179	0.00940621	0.0991958	0.000258828	0.00647426	4.14063e-07	0	0	0	0	0	0	0	273.007	271.373	214.269	240.472	291.089	234.966	287.566	251.732	262.335	194.241
235	593	1017	ubiquitin extension protein	GO:0003735,GO:0006412,GO:0005840,GO:0005622	0.2365	0.580482	0.823103	0.00269065	4.29457e-05	2.84434e-06	0	0	0	0	0	1549.58	2017.89	2187.76	1314.99	1349.61	1235.95	0.282914	-0.112404	0.985509	0.0670297	-0.0129942	0.00248158	0.0131147	4.09958e-07	0.0138492	0.597684	0	0	0	0	0	0	0	1094.57	1437.35	787.453	1346.26	1066.12	1331.58	1328.93	1560.26	1410.48	1056.36
237	162	2268	plastid terminal oxidase	GO:0016021,GO:0016020,GO:0070469,GO:0005740,GO:0055114,GO:0016491,GO:0007585,GO:0022900,GO:0046872	0.96768	1.6485	1.40636	8.02556e-05	2.79074e-05	2.21028e-07	0	1	1	2	1	71.8702	111.28	111.733	36.2256	34.8905	41.5268	0.120147	-0.871464	1.0692	-0.999785	0.66087	0.390385	5.59307e-05	0.000112292	9.17725e-06	0.000243611	0	0	1	0	0	1	1	22.5089	78.5981	16.4521	68.4476	17.5014	24.5001	42.5396	35.7376	33.7237	28.2353
238	2717	1003	40s ribosomal protein s13	GO:0003735,GO:0005618,GO:0006412,GO:0009507,GO:0022627,GO:0022626,GO:0005829,GO:0005730	-0.0972514	0.0228228	0.323997	0.00951439	0.43254	0.000129842	0	0	0	0	0	1222.57	1339.48	1466.88	1307.77	1318.36	1171.66	0.0741208	0.0489572	0.874803	0.152551	-0.417287	0.152966	0.121543	4.06948e-07	0.000105125	1.00694e-05	0	0	0	0	0	0	0	1089.36	1319.38	797.555	1181.45	1204.8	1146.76	1365.17	1463.49	1313.35	901.895
239	7275	3011.5	retrotransposable element tf2 155 kda protein type 1-like		0.365478	0.762202	0.591978	0.00267986	6.15854e-05	0.00171557	0	0	0	0	0	22.4744	25.238	28.2371	17.2493	14.4766	18.4473	-0.0174718	-0.172829	-0.277501	-0.506517	-0.68646	0.912985	0.00947437	0.011245	0.00191515	0.0002802	0	0	0	0	0	0	0	31.7668	29.0896	21.5627	22.7232	22.2537	31.3343	25.6985	17.6064	15.7068	13.4676
241	6796	642	protein		-0.201047	0.104597	0.121024	0.00187927	0.173869	0.0516999	0	0	0	0	0	505.516	611.46	578.681	581.11	569.062	531.68	-0.0608747	0.455634	0.44529	0.266698	-0.697543	0.157262	0.000882608	8.6649e-06	0.000119899	4.93629e-06	0	0	0	0	0	0	0	637.31	432.348	442.576	409.985	639.357	610.705	592.7	602.883	493.283	393.898
242	4211	1035	40s ribosomal protein s25-1		0.0498124	0.296018	0.647014	0.198055	0.000182663	1.09168e-06	0	0	0	0	0	1209.76	1427.37	1591.83	1168.53	1162.59	1016.14	0.0703891	0.114922	1.01943	0.310855	-0.239326	0.0946023	0.0323931	7.45917e-07	0.000279878	0.000284408	0	0	1	0	0	1	1	981.386	1223.77	657.346	1055.15	976.24	1030.23	1324.85	1333.79	1308.85	826.837
243	3225	2105	protein		-0.36574	-0.399334	-0.459178	0.000104439	0.000467163	0.00010606	0	0	0	0	0	282.581	256.406	228.882	364.385	338.295	314.911	-0.00393647	0.834185	0.468435	0.872368	-0.390945	0.931637	3.15018e-07	4.59103e-05	2.10479e-07	4.60005e-06	0	0	0	0	0	0	0	507.792	253.128	276.192	191.503	317.52	506.34	452.056	382.552	351.393	241.917
244	10	925	galactose-proton symport		0.850812	0.0335121	0.264184	0.000221697	0.652043	0.00143926	0	0	0	0	0	158.096	118.876	158.257	87.4015	115.883	131.663	0.0797597	-1.67509	0.781227	-0.554915	0.0019566	0.750353	8.79157e-06	0.000235953	0.000454331	0.966902	0	1	0	0	0	1	1	48.0505	172.608	51.3874	163.047	107.79	51.1687	53.4543	89.0595	110.567	107.921
245	6086	3524	centrosomal protein of 89 kda-like	GO:0006355,GO:0043565,GO:0003700	-0.431603	0.535896	-0.484019	0.0350373	0.00680615	0.0011532	0	0	0	0	0	6.25789	13.2493	9.892	8.75496	8.8526	14.2461	-0.176243	-0.875609	2.50325	-1.61872	2.03215	0.583963	0.000376503	5.08038e-06	1.39857e-05	2.5699e-06	0	0	1	1	1	3	1	0.541705	24.6277	0.864387	28.5464	1.2179	0.341391	13.0142	9.59727	8.64508	8.09801
247	5271	1639	cop9 signalosome complex subunit 2-like	GO:0005488	0.0122332	0.0437483	-0.225365	0.928519	0.422565	0.0258351	0	0	0	0	0	63.1339	61.3417	55.6879	62.4327	59.5296	65.3229	0.124648	-0.279447	0.908249	-0.217582	0.208849	0.562702	0.00280458	4.82635e-05	0.00684733	0.00513397	0	0	0	0	0	0	0	51.5382	81.8576	37.5247	78.5849	49.1773	56.3698	67.2391	71.1566	67.3635	56.9424
248	735	1556	c14orf179 homolog	GO:0030030	0.236655	0.486727	0.182585	0.181799	0.0251241	0.163323	0	0	0	0	0	19.9477	28.5645	26.2049	16.698	20.0584	22.9174	-0.290917	-0.25431	1.17633	-0.317438	0.599984	0.236509	0.0124501	0.000131246	0.081779	0.0012525	0	0	1	0	0	1	1	10.9381	21.0064	8.39475	22.5924	10.6159	8.77908	17.4195	20.2078	17.8128	16.6049
250	3117	1527	enolase	GO:0000015,GO:0004634,GO:0000287,GO:0006096,GO:0016829	0.0545758	-0.464068	-0.419709	0.0646224	0.000309215	1.44222e-05	0	0	0	0	0	607.546	377.627	324.007	584.982	521.44	433.716	-0.0129361	0.27194	0.636219	0.191005	-0.683996	0.746784	0.00174047	2.16787e-05	0.000181781	3.1587e-06	0	0	0	0	0	0	0	456.901	499.47	408.06	448.766	569.584	452.923	603.159	634.436	512.407	354.015
251	5210	3141	vacuolar h+-pyrophosphatase	GO:0009678,GO:0004427,GO:0016020,GO:0015992	-0.344572	-0.896405	-0.730264	1.36689e-05	5.11913e-06	2.10078e-06	0	0	0	0	0	337.247	209.661	226.077	428.522	391.093	375.614	-0.00403455	-0.175885	0.389968	0.0879604	-0.66935	0.85272	0.000891961	5.13992e-05	0.00314863	5.72524e-07	0	0	0	0	0	0	0	357.382	376.465	289.123	341.849	444.337	356.367	333.212	379.125	363.409	279.026
252	6652	1867	flagellar associated protein	GO:0005509	-0.445142	0.282871	-0.312132	0.00238186	0.0100335	0.00343544	0	0	0	0	0	69.0208	101.922	96.6327	94.1635	83.6125	120.186	-0.0260352	-0.345766	1.7019	-1.00235	1.09678	0.885188	0.00417676	9.33255e-06	1.38333e-06	2.1182e-05	0	0	1	1	1	3	1	38.0834	107.488	28.8898	188.163	39.3228	37.3642	84.2556	95.973	93.4703	85.0417
254	1612	2795	primary ciliary dyskinesia protein 1-like		-0.460102	-0.00495339	0.258313	0.00099885	0.954914	0.0178259	0	0	0	0	0	35.3416	55.6083	56.4279	48.9785	55.9252	46.961	-0.147586	0.228497	0.737503	0.546349	-0.24003	0.158455	0.0794182	5.91748e-05	0.000204522	0.00313178	0	0	0	0	0	0	0	54.0904	40.7697	30.394	34.2392	40.6585	48.8263	47.7755	51.2873	50.4532	34.2973
255	6475	625	hypothetical protein CHLREDRAFT_167439 [Chlamydomonas reinhardtii]		-0.132199	0.0961181	-0.077687	0.573193	0.734359	0.623725	0	0	0	0	0	28.9378	35.648	31.0208	31.4603	33.5575	32.9368	-1.07845	0.527407	0.597351	0.709868	-0.739434	0.0345355	0.0928158	0.0115745	0.00185926	0.00661576	1	0	0	0	0	1	1	36.9875	18.5222	20.037	17.2029	32.6869	17.5799	26.3949	31.1809	28.5671	19.0669
256	3367	4434	uncharacterized protein		-0.222511	-0.146237	-0.0798404	0.00819095	0.160682	0.314344	0	0	0	0	0	17.9451	18.54	20.128	21.1009	20.5692	21.3193	-0.129096	-0.0914922	0.611349	-0.120372	-0.25727	0.145054	0.385811	0.000191383	0.126164	0.00516845	0	0	0	0	0	0	0	16.8162	22.5123	12.9252	21.7908	19.2978	15.3078	21.0696	20.3018	19.9301	15.995
257	6483	2136	expressed protein [Chlorella variabilis]		-0.238101	-0.206411	-0.39882	0.0254639	0.00967216	0.052237	0	0	0	0	0	21.2929	22.4302	20.952	25.2707	26.037	27.6486	-0.0322787	-0.271722	0.263527	0.141434	-0.270603	0.899757	0.044109	0.0139011	0.00471218	0.00448865	0	0	0	0	0	0	0	19.3108	25.0499	20.762	21.5968	25.2737	18.7335	20.4654	25.1361	23.9135	20.7872
258	3050	2738	dnaj heat shock n-terminal domain-containing protein	GO:0051082,GO:0006457,GO:0031072	-0.22968	-0.08258	-0.217122	0.0140203	0.317394	0.00206841	0	0	0	0	0	48.4679	49.1363	47.3957	56.9542	52.1155	55.2304	-0.109949	-0.115075	0.312974	0.260813	-0.542843	0.261046	0.0426339	0.000558208	0.00643501	0.000118035	0	0	0	0	0	0	0	69.0976	58.4282	46.8089	41.3117	57.6978	64.0753	53.9167	58.4026	49.6869	39.3319
259	5602	1854	cyclin dependent kinase 10-like	GO:0005524,GO:0004672,GO:0000166,GO:0006468,GO:0016772,GO:0004674	0.226162	0.378863	0.497812	0.304095	0.0916624	0.0182489	0	0	0	0	0	21.4696	22.0023	20.2248	17.9728	16.739	14.0345	-0.0560188	-0.216819	0.622358	0.182516	-0.174708	0.825411	0.347879	0.0227514	0.176893	0.286665	0	0	0	0	0	0	0	15.6244	19.6667	10.1946	16.0376	13.7308	15.045	16.6807	16.331	18.2916	12.0193
260	3077	2436	rubisco subunit binding-protein alpha subunit	GO:0044267,GO:0005524,GO:0005737,GO:0006457,GO:0000166,GO:0042026	0.0738898	-0.316927	-0.367988	0.00902138	2.23709e-05	5.74172e-05	0	0	0	0	0	581.921	392.119	321.671	552.833	488.725	415.378	-0.0304096	0.383516	0.469136	0.732956	-0.85206	0.23504	0.000146692	1.51182e-06	1.08158e-06	2.99941e-07	0	0	0	0	0	0	0	591.856	354.777	412.636	284.722	588.553	579.538	463.03	571.556	473.849	325.636
261	5972	981	predicted protein [Chlamydomonas reinhardtii]		1.54019	1.53506	1.32886	5.47183e-05	0.00168908	0.000162475	1	1	1	3	1	65.6954	59.6423	40.3298	21.9568	20.2991	15.4487	-0.0327399	-1.15811	0.720815	0.18713	-0.409566	0.93697	0.00254842	0.00904513	0.313047	0.01312	0	1	0	0	0	1	1	9.49525	25.9482	11.2843	15.232	18.0722	9.32774	11.0484	18.8687	17.3082	13.4388
262	7252	1325	transcription initiation factor tfiid subunit 13-like	GO:0006366,GO:0003677	0.169009	0.252729	0.119431	0.015525	0.123539	0.372663	0	0	0	0	0	49.7015	53.8358	49.2896	44.0942	45.436	45.5651	-0.0326238	0.262338	0.978051	0.544758	0.0778167	0.891434	0.102793	0.000493393	0.000316506	0.596818	0	0	0	0	0	0	0	35.1504	38.9018	26.263	29.7266	32.926	34.3858	46.8085	52.5435	43.9098	34.599
263	5804	733	hypothetical protein	GO:0006950	1.29457	1.04925	1.12936	0.000912115	0.00545359	0.000350205	1	1	1	3	1	43.4332	35.5543	27.1202	16.9767	16.9286	11.8336	0.0723966	-0.193181	0.753588	0.171113	-0.439072	0.858485	0.454854	0.00981542	0.431628	0.0124702	0	0	0	0	0	0	0	10.107	19.5834	10.5677	13.8616	13.9238	10.8451	16.5825	18.1584	15.5221	9.97771
264	1018	2814	ribosomal protein s26	GO:0003735,GO:0006412,GO:0005840,GO:0005622	-0.0355548	0.109978	0.269533	0.212211	0.00745866	8.86278e-06	0	0	0	0	0	654.747	702.648	722.695	671.221	651.062	599.354	0.0741313	0.0230393	0.869572	0.136063	-0.346603	0.0799064	0.62609	5.52253e-07	0.000202835	6.78078e-06	0	0	0	0	0	0	0	521.286	658.522	397.231	607.637	592.977	548.782	668.818	726.506	667.889	466.081
265	1139	6646	kinetoplast-associated protein		-0.0402477	-0.0246341	-0.350378	0.748831	0.679495	0.00562176	0	0	0	0	0	25.8517	24.2596	19.2734	26.6551	24.6647	24.7829	-0.204819	-0.0666588	0.225687	-0.0594231	-0.382077	0.0183424	0.389349	0.00499914	0.34637	0.000118663	0	0	0	0	0	0	0	24.6859	27.3524	19.4581	24.332	25.2184	21.2963	26.0976	22.8998	23.2769	19.1078
266	3425	2405	heat shock protein 60	GO:0044267,GO:0005524,GO:0005737,GO:0006457,GO:0000166,GO:0042026	0.423271	0.455289	0.384919	0.00021582	8.7763e-05	3.73018e-06	0	0	0	0	0	582.558	562.454	416.411	434.101	410.136	318.655	-0.081955	0.505397	0.148927	1.03874	-1.05112	0.0488562	1.92642e-05	0.000151161	6.62149e-07	1.08466e-07	0	0	0	1	1	2	1	441.648	262.396	393.202	183.018	549.843	417.114	372.816	436.106	376.927	264.851
267	5086	1039	protein	GO:0003735,GO:0006412,GO:0015934,GO:0030529,GO:0005840,GO:0005622	-0.409461	-0.48302	-0.314083	0.00324817	0.000194574	0.000106072	0	0	0	0	0	324.561	321.852	318.389	430.717	449.914	396.147	-0.461903	0.453275	0.392236	0.471135	-0.822399	0.00707311	8.16961e-05	0.000156181	0.000187584	1.5738e-06	0	0	0	0	0	0	0	468.034	328.752	323.16	292.604	457.25	340.062	450.62	424.188	405.538	258.239
268	7468	1497	bifunctional sensory photoreceptor	GO:0004872	0.313994	0.0686464	-0.252681	0.0199095	0.103365	0.000858484	0	0	0	0	0	98.1639	84.9969	71.5958	78.7331	81.0188	85.4494	-0.140658	-0.0153105	0.611933	0.0361131	-0.328679	0.0554529	0.869363	0.000298321	0.406827	0.00022595	0	0	0	0	0	0	0	66.3126	90.0925	57.9326	76.9703	79.1157	60.0632	89.2706	89.0333	78.9071	62.794
269	2474	1345	nadh-cytochrome b5 reductase-like protein	GO:0055114,GO:0016491	0.15948	-0.217938	-0.30676	0.0572231	0.00429323	0.0185851	0	0	0	0	0	82.9697	77.6419	67.4483	74.1339	90.4453	83.8998	-0.0235916	-0.103422	1.13185	-0.0126758	0.307523	0.852746	0.305933	3.57264e-05	0.775528	0.00375412	0	0	1	0	0	1	1	58.9934	101.234	34.9074	90.9461	54.4297	57.9994	94.125	77.5727	90.1896	67.4793
270	5963	2765	hypothetical protein		1.04142	1.40213	1.21158	8.02556e-05	3.18152e-05	7.53151e-05	1	1	1	3	1	54.8637	74.666	75.3361	26.1615	27.6293	32.0658	0.101035	-0.538021	0.501917	-0.337219	-0.233031	0.591615	0.00171003	0.00188914	0.00375285	0.0115487	0	0	0	0	0	0	0	18.3293	37.3901	17.1314	35.2198	28.4912	19.757	25.4317	24.6516	27.6613	24.1329
271	5062	1903	probable s-acyltransferase at3g04970-like	GO:0046872,GO:0008270	-0.272711	-0.290318	-0.328857	0.165731	0.0318437	0.00305654	0	0	0	0	0	20.3038	20.7748	17.09	24.7735	25.7013	21.6853	-0.106796	0.611337	0.249407	0.85423	-0.439613	0.521719	0.0125428	0.115156	0.000132143	0.00731483	0	0	0	0	0	0	0	31.2181	17.667	20.4744	12.2306	23.5986	28.9987	27.3247	24.3154	22.9171	17.1754
272	966	1664	dynein heavy chain	GO:0030286,GO:0003777,GO:0007018	-0.333935	0.420564	0.355616	0.262808	0.0739467	0.0682771	0	0	0	0	0	3.94477	7.02553	5.34776	5.16185	5.05931	3.94969	-0.516913	-0.867084	0.155347	-1.13046	-0.138893	0.209176	0.017724	0.352262	0.000360683	0.207387	0	0	0	1	0	1	1	5.65528	8.50207	3.33781	10.423	4.55981	3.79219	4.34414	3.81849	4.19773	4.02891
273	1850	3909	importin beta-	GO:0005488,GO:0006886,GO:0008565,GO:0005622	-0.406723	-0.285847	-0.462769	0.000252315	0.00560877	0.000724408	0	0	0	0	0	82.6985	80.9959	70.4066	109.993	99.0398	97.4312	-0.0854933	0.102027	0.455415	0.0705142	-0.304532	0.123993	0.0939682	0.000327818	0.0575829	0.000100675	0	0	0	0	0	0	0	114.597	105.31	77.4853	92.26	95.824	107.978	113.019	106.741	96.9429	77.3889
275	4614	1537	pirin		0.340473	0.244481	0.649158	0.075479	0.0432647	0.0137112	0	0	0	0	0	35.5327	39.4702	48.5949	27.5737	33.227	30.5566	0.028646	-0.327756	0.318848	0.0485084	0.242692	0.911461	0.011035	0.0476444	0.434707	0.0294274	0	0	0	0	0	0	0	29.6429	41.949	21.4524	29.4257	23.9181	30.3101	33.2824	27.0912	30.4651	28.4741
276	6747	2771	hypothetical protein CHLREDRAFT_160970 [Chlamydomonas reinhardtii]		0.556983	0.691466	0.512403	0.00868614	0.00574537	0.004781	0	0	0	0	0	18.9324	21.7519	23.2289	12.4559	13.2159	15.9689	-0.0647405	-0.065937	0.860677	0.135627	1.13901	0.805782	0.528731	0.000995683	0.21145	2.26614e-05	0	0	0	0	1	1	1	3.46136	19.4829	7.56779	14.2682	5.57922	3.27376	18.6085	14.4812	15.8295	13.4504
277	3629	1881	protein		0.439809	0.286926	0.406693	0.0017739	0.0176056	0.000474023	0	0	0	0	0	176.373	170.844	189.916	129.732	139.53	143.04	-0.243247	-0.738698	0.542553	-0.444172	0.151017	0.00400477	3.79529e-05	6.46983e-05	0.000125505	0.00462768	0	0	0	0	0	0	0	125.32	189.354	80.9857	166.811	93.7083	105.707	113.151	118.362	122.254	104.142
278	5656	1239	60s ribosomal protein l37a	GO:0003735,GO:0006412,GO:0005840,GO:0005622	0.195329	0.423796	0.722492	0.00494255	1.97551e-05	4.27199e-06	0	0	0	0	0	888.093	1101.35	1252.77	775.33	820.779	758.846	-0.136082	0.302826	0.804592	0.289012	-0.407139	0.0145773	1.50539e-05	8.28864e-07	4.26536e-05	1.57941e-07	0	0	0	0	0	0	0	819.068	945.379	541.199	719.452	742.966	745.216	1166.34	946.036	879.306	560.042
279	344	1226	retrotransposon ty3-gypsy subclass		0.292775	0.343559	0.665631	0.108594	0.158486	0.000742779	0	0	0	0	0	25.5526	26.5752	31.5654	20.8036	20.5732	19.5828	0.0211862	0.304121	0.260837	0.201813	-0.653307	0.941175	0.0288327	0.0878247	0.319185	0.00224571	0	0	0	0	0	0	0	14.8205	20.3618	21.2385	17.7417	23.5068	15.0621	25.3049	25.6702	20.4299	14.659
280	2926	3393	chloroplast ribosome-associated protein	GO:0000166	-0.466405	-1.5973	-1.37278	9.88405e-05	8.57911e-06	1.54195e-05	0	1	1	2	1	76.8073	34.4379	39.1674	106.469	106.045	102.872	0.105242	-0.495999	0.692563	-0.115563	-0.146995	0.131403	8.84865e-07	1.96522e-05	0.0146694	0.0100471	0	0	0	0	0	0	0	65.3014	111.323	66.3555	118.065	92.1932	70.2886	78.6472	107.782	108.869	83.2058
281	6114	1836.5	hypothetical protein VOLCADRAFT_104093 [Volvox carteri f. nagariensis]	GO:0005261,GO:0015672,GO:0016020	-0.03617	-0.256815	0.0804918	0.800984	0.127911	0.384811	0	0	0	0	0	35.677	32.1579	34.7913	36.4603	38.5492	32.8705	-0.303415	0.370495	0.521799	0.607777	-0.757289	0.246736	0.0311018	0.000600943	0.000227173	0.000628868	0	0	0	0	0	0	0	30.7589	23.8602	22.867	17.5845	33.9301	24.5457	31.0188	33.1804	27.2568	19.7054
282	1607	1947	rhesus blood group-associated glycoprotein	GO:0016021,GO:0016020	-0.459787	-0.764702	-0.971284	0.000406206	1.19863e-05	4.03801e-06	0	0	0	0	0	164.853	120.589	106.996	226.912	205.616	210.727	-0.0993153	0.235635	0.510051	0.667716	-0.315515	0.184379	0.00451578	2.79609e-05	1.09768e-05	0.000186592	0	0	0	0	0	0	0	298.836	169.959	153.727	131.171	184.906	278.839	200.299	219.389	209.037	148.465
283	5722	2120	photosystem i subunit o		1.09589	-0.0587407	-0.224619	6.49701e-07	0.236346	0.000597309	1	0	0	1	1	346.554	159.172	168.546	161.595	165.752	197.051	-0.155072	-1.43798	0.539386	-0.57972	-0.590461	0.250489	1.8866e-06	3.5838e-05	4.48602e-06	1.84004e-05	0	1	0	0	0	1	1	73.2979	194.859	97.101	197.563	154.379	65.6307	71.3032	141.515	131.851	102.233
285	6306	1185	cytochrome b6f complex subunit	GO:0009535,GO:0016021,GO:0016020,GO:0070469,GO:0006810,GO:0009579,GO:0022900,GO:0009512,GO:0009507,GO:0009536	0.220827	-0.121372	0.240437	0.000714276	0.000372315	0.000150752	0	0	0	0	0	810.756	750.256	986.067	695.541	816.142	834.516	-0.424175	0.251801	0.716354	0.914238	-0.505389	0.000376353	0.000902427	2.37591e-07	3.59283e-07	3.65519e-06	0	0	0	0	0	0	0	538.753	533.934	409.039	368.381	657.864	401.276	636.283	672.686	695.174	463.209
286	2838	1951	uncharacterized protein		0.169015	-0.126562	-0.122595	0.205545	0.455204	0.361001	0	0	0	0	0	33.4828	27.0652	25.5513	29.6554	29.5835	27.7075	-0.0821104	-0.093419	0.48469	0.496143	-0.136513	0.598134	0.57297	0.0047349	0.00115773	0.0339903	0	0	0	0	0	0	0	25.6572	28.8136	20.6295	19.516	24.5699	24.1625	26.7068	29.3557	27.9474	22.2324
287	3128	5595	intron-binding protein aquarius-like	GO:0005681,GO:0000398,GO:0097157	-0.45289	-0.247487	-0.542678	0.0001288	0.019863	0.000473866	0	0	0	0	0	38.6543	37.0407	31.5735	53.2976	44.1496	46.3661	-0.140545	0.20929	0.343484	0.204194	-0.578979	0.0472754	0.00457586	0.00025543	0.00590647	1.03253e-05	0	0	0	0	0	0	0	56.484	41.4817	36.5195	36.0409	47.9599	51.152	48.1102	46.6035	41.6274	31.7919
288	6630	2260	truncated hemoglobin	GO:0020037,GO:0019825,GO:0015671,GO:0005506	-0.502162	-0.551719	-0.548033	0.000165813	0.000391835	4.13925e-05	0	0	0	0	0	117.8	118.743	119.064	167.272	174.459	174.492	-0.0955438	0.111157	0.582451	-0.0496271	-0.13375	0.277876	0.00535884	3.07348e-05	0.275235	0.00375795	0	0	0	0	0	0	0	160.704	167.296	109.892	176.121	138.739	150.331	180.777	165.118	170.058	126.366
289	3426	2389	ammonium transporter	GO:0016021,GO:0016020,GO:0008519,GO:0072488	0.980521	0.601209	0.726961	4.95507e-07	8.18917e-05	3.27452e-06	0	0	0	0	0	545.528	422.56	418.461	275.976	278.25	252.466	-0.134353	0.250439	0.324192	0.595924	-0.613191	0.0296892	0.000328506	0.000748665	4.932e-06	7.41973e-06	0	0	0	0	0	0	0	462.395	201.157	192.258	161.939	288.378	421.338	239.522	240.717	245.251	188.136
290	564	1573	delta-aminolevulinic acid dehydratase	GO:0046872,GO:0004655,GO:0006779,GO:0003824,GO:0016829,GO:0033014	0.424349	-0.414653	-0.33668	0.000739177	0.000767943	0.0013435	0	0	0	0	0	315.396	155.181	178.536	234.529	207.454	225.844	-0.0120455	-0.992091	1.0592	-0.582933	-0.0307747	0.857129	3.37433e-05	5.13411e-06	2.35367e-06	0.473866	0	0	1	0	0	1	1	130.863	285.055	108.018	282.751	171.363	129.772	143.069	226.12	188.445	167.774
291	5996	3249	predicted protein [Chlamydomonas reinhardtii]		0.240758	0.325035	-0.132552	0.121534	0.0640338	0.0931744	0	0	0	0	0	4.68144	6.70504	4.87936	3.84222	5.14624	5.44714	0.149092	-0.171985	0.791899	-0.322301	0.364778	0.541858	0.261522	0.00123317	0.0288726	0.0143778	0	0	0	0	0	0	0	0.795945	7.33684	2.00238	6.11202	2.46787	0.975837	6.44218	4.16478	4.69289	3.47442
292	2305	1045	reticulon family protein	GO:0016787,GO:0009231,GO:0005783,GO:0008531	0.346508	0.349723	0.241422	0.00280026	0.000168287	0.00313249	0	0	0	0	0	188.683	189.634	184.023	148.092	148.621	155.356	-0.09896	0.425991	0.570677	0.239013	-0.0970456	0.364145	0.00179967	0.00198926	0.0123747	0.0868415	0	0	0	0	0	0	0	129.532	153.029	103.972	127.388	126.599	121.119	205.792	154.473	150.871	118.359
293	1032	3231	protein phosphatase 2c containing protein	GO:0008152,GO:0003824	0.306728	0.169416	-0.0298088	0.181475	0.280691	0.755181	0	0	0	0	0	13.7854	14.6452	12.8007	10.7662	13.0013	13.0434	-0.311802	0.717726	0.0316674	0.63367	-0.432031	0.0559301	0.000284723	0.387764	0.000211135	0.00970198	0	0	0	0	0	0	0	18.4852	7.64752	10.8176	7.3967	12.8381	14.6906	13.2122	11.073	12.037	9.24856
294	4200	1261	ferredoxin-nadp+ reductase	GO:0055114,GO:0004324,GO:0016491,GO:0042651,GO:0050661,GO:0050660	-0.0147066	0.0731123	0.0172737	0.710059	0.0744636	0.492579	0	0	0	0	0	1447.35	1695.98	1582.81	1462.05	1612.48	1563.95	0.15296	-0.477776	0.854557	0.162135	-0.145942	0.00435221	1.37844e-05	1.38423e-06	6.74637e-06	6.42438e-05	0	0	0	0	0	0	0	1091.76	1484.93	904.109	1470.46	1410.27	1214.04	1066.27	1635.73	1645.48	1274.5
296	578	1448	hypothetical protein CHLREDRAFT_154185 [Chlamydomonas reinhardtii]		0.214161	-0.0744139	-0.0222848	0.0407629	0.585518	0.817955	0	0	0	0	0	40.1379	36.6476	34.3727	34.5021	38.4714	34.9123	-0.158399	0.349998	0.290289	0.288041	-0.411579	0.354704	0.0173624	0.00416854	0.0751943	0.0361789	0	0	0	0	0	0	0	38.5038	37.3108	28.2746	30.3483	35.4362	34.4115	47.6539	34.8442	36.9427	26.5982
297	4806	2514.5	small subunit ribosomal RNA (rrnS), plastid	GO:0004519	0.188436	0.567081	-0.589477	0.0278047	0.000126353	1.3205e-06	0	0	0	0	0	142.68	177.479	189.224	125.066	119.529	285.227	1.22236	0.470424	-3.62823	-0.568941	2.8773	3.27756e-06	0.000276523	9.86332e-09	3.31361e-06	3.11715e-09	1	0	1	0	1	3	1	213.356	114.288	1710.9	577.701	308.946	499.03	158.574	137.481	389.053	2276.25
298	4374	1279	uncharacterized protein		-0.60364	-0.221837	-0.218449	0.0262672	0.358118	0.16124	0	0	0	0	0	14.2262	17.0643	16.098	21.9165	19.6684	18.9047	0.0274229	-0.0326519	0.532562	0.241674	-0.293161	0.862151	0.878658	0.0210652	0.108557	0.0461059	0	0	0	0	0	0	0	24.305	19.4128	12.906	18.0451	19.1756	24.8551	19.0079	19.0918	21.6103	15.348
299	4183	2143	d-xylose-proton symporter-like protein	GO:0022857,GO:0022891,GO:0016021,GO:0016020,GO:0055085,GO:0006810,GO:0005215	0.328675	0.274243	0.589954	0.0108819	0.158192	0.00233351	0	0	0	0	0	16.9179	21.3743	25.3437	13.2478	17.318	16.4765	-0.177879	-0.261961	0.559397	0.0246681	-0.036559	0.272973	0.0195005	0.0184461	0.905319	0.748932	0	0	0	0	0	0	0	10.8264	17.6486	7.47132	14.5461	12.5425	9.49221	14.5146	11.3013	14.6127	12.2252
300	5543	915	protein kinase-like protein	GO:0005509	-0.28159	-0.694189	-0.680039	0.0269856	0.0131462	0.000809556	0	0	0	0	0	66.8949	45.9595	45.4641	81.4185	75.7742	73.2504	-0.164898	0.224356	0.820379	0.468565	-0.125071	0.31784	0.0657538	4.59278e-05	0.00324923	0.139822	0	0	0	0	0	0	0	72.24	65.5122	52.4315	52.7208	63.5977	64.6295	76.5282	93.1879	73.5129	58.2001
301	7378	2486	glycosyltransferase		-0.0647307	-0.158456	-0.223491	0.266607	0.348368	0.0685185	0	0	0	0	0	16.2664	14.8928	11.6925	17.0503	16.6471	13.8143	-0.0506832	0.0943012	0.662117	0.440442	-0.347952	0.594161	0.494175	0.00563275	0.0208419	0.00869975	0	0	0	0	0	0	0	13.957	15.1106	10.3473	11.3224	13.8672	13.4429	16.2256	16.7826	15.6896	10.7293
302	6121	891	protein	GO:0003735,GO:0006412,GO:0030529,GO:0005840,GO:0005622	0.149361	0.291426	0.59462	0.00382925	0.000265005	4.97504e-06	0	0	0	0	0	1617.36	1855.77	2048.06	1458.31	1515.74	1356.24	0.192853	0.172917	0.818704	0.0583363	-0.265554	0.00872274	0.00173067	2.86946e-06	0.000497025	6.45984e-05	0	0	0	0	0	0	0	1500.51	1683.64	988.976	1586.49	1393.49	1715.6	1898.36	1744.93	1651.98	1158.9
304	4074	1140	fructose-bisphosphate aldolase	GO:0004332,GO:0003824,GO:0006096,GO:0016829	2.98838	2.53206	2.75125	1.81834e-08	1.87043e-07	2.44262e-07	1	1	1	3	1	2253.98	1410.02	972.122	283.177	243.008	143.555	0.0167905	-0.329536	1.17485	0.554065	-0.923125	0.863779	0.00811206	3.84035e-06	0.000146912	2.97166e-07	0	0	1	0	0	1	1	165.465	199.277	116.239	125.509	223.23	167.316	158.662	263.952	184.556	117.251
305	2673	2498	long-chain acyl- synthetase 7	GO:0008152,GO:0003824	0.305387	0.395716	0.461943	0.0688436	0.0023205	0.000901537	0	0	0	0	0	41.4175	45.5339	49.1037	33.5475	34.4399	35.4234	0.108752	-0.583122	0.644725	-0.526228	0.0563856	0.271642	0.000234721	0.000133256	0.000350283	0.383831	0	0	0	0	0	0	0	28.7285	45.9516	21.8239	48.5752	27.5411	31.0256	30.3404	34.6554	33.4579	28.7076
306	251	1982	galactolipid:galactolipid galactosyltransferase GGGT	GO:0004553,GO:0005975,GO:0043169,GO:0003824	0.552608	0.567558	0.993905	0.000950471	0.00313765	8.31244e-05	0	0	0	0	0	43.3028	50.8513	57.5599	29.2046	33.9136	28.3789	-0.139461	-0.182156	0.373829	0.0381245	-0.448659	0.12717	0.16977	0.0200427	0.719622	0.000552552	0	0	0	0	0	0	0	21.9472	38.3962	20.0744	31.3657	32.5864	19.836	33.5929	26.294	32.2803	23.6583
308	6422	851	protein		-0.51429	-0.398132	-0.096209	0.000984896	0.00226638	0.237561	0	0	0	0	0	230.08	293.923	258.483	328.56	387.468	276.23	-0.225377	0.884626	0.238607	1.40737	-0.938668	0.0191918	4.85641e-05	2.33752e-05	1.00015e-06	6.98108e-06	0	0	0	1	0	1	1	442.653	228.642	294.564	142.274	403.582	378.245	423.309	347.712	378.769	210.291
309	3243	2193	tetratricopeptide repeat-containing protein		0.185083	-0.00116257	0.199633	0.0533311	0.98964	0.0120365	0	0	0	0	0	68.479	67.0654	61.6376	60.1875	67.0448	53.533	0.0232967	0.289697	0.722092	0.607194	-0.410885	0.877553	0.0186302	0.000265908	0.000508422	0.00067732	0	0	0	0	0	0	0	50.6892	51.3651	39.5975	42.7302	57.0685	51.4453	62.8736	65.844	65.4036	42.7414
311	370	3217.5	mate efflux family protein	GO:0006855,GO:0016020,GO:0015238,GO:0055085,GO:0015297	0.00411081	0.406669	0.74951	0.981489	0.00913605	0.00232508	0	0	0	0	0	12.1754	18.2223	22.0074	12.1557	13.4628	12.7713	-0.322765	0.397955	0.137854	0.526247	-0.357108	0.0296567	0.0184148	0.128596	0.000165111	0.00505037	0	0	0	0	0	0	0	17.155	10.1977	9.11301	8.53498	12.9662	13.5485	13.8512	10.1242	12.7354	9.91955
313	2266	1207	l-ascorbate peroxidase	GO:0055114,GO:0020037,GO:0006979,GO:0004601	0.487556	0.43676	0.704207	0.0349171	0.00142292	0.00153692	0	0	0	0	0	32.7611	39.4589	40.4328	23.2388	28.9284	24.3884	-0.185771	-0.391601	0.737212	0.00706963	0.0489612	0.583963	0.00911807	0.000193055	0.976417	0.424422	0	0	0	0	0	0	0	22.8884	28.5002	14.6251	25.5016	20.5622	20.4321	21.5076	25.0823	25.642	21.3119
315	4682	1299	cyclophilin-like protein	GO:0003755,GO:0006457,GO:0000413,GO:0016853	0.650288	0.455235	0.662396	0.00032896	0.0017552	7.28597e-05	0	0	0	0	0	160.421	151.896	182.255	101.811	110.622	114.729	-0.0883777	-0.86366	0.913581	-0.471443	0.0883983	0.656093	0.000165724	6.46983e-05	4.25043e-05	0.210685	0	0	0	0	0	0	0	48.1103	137.289	47.5815	136.033	76.6767	45.0422	74.8793	90.6614	97.8718	81.5146
316	2165	2894	heat shock protein 90	GO:0051082,GO:0005524,GO:0006950,GO:0006457	0.400261	0.13603	-0.0261153	1.19123e-05	0.0101467	0.362305	0	0	0	0	0	819.388	554.366	465.54	620.586	504.614	474.035	-0.153987	0.598146	0.310161	0.997881	-0.723591	0.00837182	4.60046e-06	3.92827e-05	4.55653e-08	1.96919e-07	0	0	0	0	0	0	0	532.509	342.777	455.117	241.977	564.869	478.541	519.328	564.515	484.235	341.679
317	6397	669	mitochondrial f1f0 atp synthase associated kda protein		0.157605	-0.109195	-0.137051	0.0772553	0.238844	0.13815	0	0	0	0	0	344.561	262.15	256.914	308.368	283.703	282.856	-0.141505	0.292673	0.848053	0.301196	-0.204797	0.0928938	0.010066	4.78596e-05	0.00136108	0.0046429	0	0	0	0	0	0	0	218.495	274.93	184.362	258.267	248.717	198.071	336.23	332.242	318.084	215.583
318	3497	1523	protein		-0.169035	-0.259663	-0.0175845	0.0615734	0.0186909	0.718142	0	0	0	0	0	154.959	153.003	186.829	174.429	183.102	189.204	-0.19182	0.0353059	0.657263	0.562038	-0.356592	0.13933	0.487765	3.19197e-07	2.56354e-05	0.000174457	0	0	0	0	0	0	0	150.193	134.534	114.948	112.253	165.408	131.625	137.853	181.859	166.104	128.903
319	1010	4035	translation elongation factor eef3		-0.130891	0.00774001	0.175227	0.00209541	0.666523	0.000231518	0	0	0	0	0	526.796	527.018	525.188	576.861	524.143	464.968	-0.0715429	0.361726	0.0960736	0.794313	-0.884436	0.0119829	6.90372e-07	0.000449624	2.10479e-07	5.90021e-08	0	0	0	0	0	0	0	803.493	400.971	497.052	287.98	670.557	764.6	515.523	531.322	500.166	362.783
320	2803	3792	transketolase	GO:0004802,GO:0008152,GO:0003824	-0.0334409	-0.439462	-0.281093	0.147657	8.23834e-06	2.34567e-05	0	0	0	0	0	982.241	743.828	809.68	1005.27	1009.11	984.109	0.0284018	-0.352586	0.751231	0.251671	-0.363735	0.154271	2.03333e-05	3.19197e-07	4.87447e-05	3.1094e-07	0	0	0	0	0	0	0	757.687	849.825	595.833	805.165	965.802	772.775	665.436	1003.64	958.76	750.328
321	2348	1714	40s ribosomal protein s3	GO:0003735,GO:0003723,GO:0006412,GO:0015935,GO:0030529,GO:0005840,GO:0005622	0.0896163	0.209331	0.561811	0.0269979	0.00125572	8.86278e-06	0	0	0	0	0	736.796	894.486	1028.34	692.443	773.832	696.299	-0.0191996	0.136027	0.884697	0.273925	-0.339373	0.637971	0.0259751	9.72147e-06	0.000122792	5.18492e-07	0	0	0	0	0	0	0	622.342	638.454	417.664	583.889	651.427	614.264	701.51	771.32	706.378	514.672
322	1872	4468.33	atp-binding cassette transporter		0.206723	-0.0143797	0.116007	0.00175358	0.70357	0.0130438	0	0	0	0	0	84.488	106.618	79.101	73.0772	107.706	72.9193	-0.245354	0.162241	-0.186003	0.601183	-0.872747	0.0130495	0.0334746	0.000900663	0.000164167	7.58665e-07	0	0	0	0	0	0	0	98.3585	74.6916	75.6516	57.2869	107.998	82.8279	83.6374	66.3602	87.2408	58.531
323	2149	3651	vacuolar protein sorting-associated protein vta1-like protein		0.208697	0.174759	0.0292498	0.0269149	0.161657	0.761281	0	0	0	0	0	21.4112	21.5588	20.9827	18.3981	19.06	20.469	-0.176897	-0.511959	0.266585	-0.454212	-0.171357	0.0977026	0.00475323	0.0109985	0.000269976	0.0247861	0	0	0	0	0	0	0	18.7435	27.9514	15.5426	26.1302	18.5065	16.4556	19.2597	18.8622	18.7824	16.3075
325	344	3561	protein of clr family		-0.227545	-0.0964246	-0.166161	0.0997235	0.27489	0.437	0	0	0	0	0	15.9138	15.5966	15.0398	18.8479	16.7881	16.8024	0.0478509	-0.018849	0.411761	-0.0540707	-0.301041	0.766929	0.901265	0.00175636	0.650809	0.00777811	0	0	0	0	0	0	0	22.5403	18.3349	12.2569	18.349	17.234	23.3997	18.1703	16.6719	17.685	13.8005
326	5298	1235	protein		0.542204	0.0703464	0.0271443	0.000138614	0.294196	0.521154	0	0	0	0	0	235.998	222.876	184.485	161.809	212.494	181.047	-0.104314	-0.375543	0.5764	-0.000471505	-0.141062	0.0815586	0.000955618	0.000116836	0.990687	0.000875322	0	0	0	0	0	0	0	124.354	204.969	101.156	185.782	150.724	115.638	157.828	151.454	185.772	136.602
327	6922	1354	40s ribosomal protein sa	GO:0003735,GO:0006412,GO:0015935,GO:0005737,GO:0030529,GO:0005840,GO:0005622	-0.0945263	0.0884552	0.110693	0.0120409	0.0124339	0.000684744	0	0	0	0	0	735.974	842.741	810.635	785.722	792.427	750.668	0.0244743	-0.162278	0.528533	-0.0636047	-0.349375	0.510242	0.00335484	1.4165e-05	0.000272425	6.1115e-06	0	0	0	0	0	0	0	931.955	817.994	566.654	801.1	763.287	948.039	731.009	818.057	766.487	598.966
328	1942	5498	helicase domain-containing protein		-0.439894	-0.250033	-0.381217	0.0105098	0.0410961	0.0181333	0	0	0	0	0	12.3196	12.6546	11.3639	17.0102	15.2947	15.0891	-0.23128	0.308354	0.174915	0.491277	-0.800173	0.0824163	0.0302752	0.0813732	0.000287298	5.44269e-05	0	0	0	0	0	0	0	26.2133	11.0846	13.0797	9.58445	17.6658	22.2213	13.9685	14.8913	13.8655	9.71656
331	6907	1461	rubredoxin-like protein	GO:0005506	-0.40966	-0.447832	-0.117993	0.000278692	0.000405391	0.0652072	0	0	0	0	0	139.213	145.251	128.322	185.239	198.719	139.242	-0.0307328	0.718118	-0.0274779	1.71362	-1.09524	0.477875	0.000246503	0.341164	3.59283e-07	4.43545e-07	0	0	0	1	1	2	1	181.038	106.79	195.418	65.5022	255.314	177.201	176.245	191.698	217.014	118.993
332	5115	3631	dna methyltransferase	GO:0006306,GO:0008168,GO:0016740,GO:0090116,GO:0003886,GO:0032259,GO:0005634,GO:0003677	-0.095936	0.200813	0.231509	0.13282	0.0333691	0.0153978	0	0	0	0	0	26.6714	36.9979	41.5615	28.5546	32.0481	35.1806	-0.302219	0.109282	1.07246	0.191286	0.59047	0.0707143	0.256137	7.51162e-06	0.0136228	0.000869814	0	0	1	0	0	1	1	12.0136	34.0874	14.3904	25.6795	15.3663	9.53187	36.7837	31.4005	29.4782	23.5686
334	3519	2012	carboxypeptidase d	GO:0006508,GO:0004181,GO:0004180,GO:0008270	0.0318635	-0.145876	0.337236	0.796929	0.390226	0.0578107	0	0	0	0	0	22.4895	19.3466	25.1651	22.0564	21.3885	19.6383	-0.112385	0.175239	0.531793	0.513012	-0.107289	0.681939	0.287401	0.00662417	0.000473137	0.488169	0	0	0	0	0	0	0	15.6033	18.9517	14.1742	15.1365	17.903	14.3767	21.5001	20.8615	22.0146	16.4905
335	2457	2422	protein	GO:0005524,GO:0000166,GO:0017111	-0.709788	-0.828188	-1.00841	9.57641e-05	1.24077e-05	7.57222e-06	0	0	1	1	1	93.797	78.5098	69.0133	154.061	140.129	139.742	-0.109219	0.806356	0.514043	1.02634	-0.428123	0.0891994	6.13016e-07	9.49683e-06	9.01238e-06	6.98108e-06	0	0	0	1	0	1	1	208.315	96.0267	120.371	72.4755	141.57	193.068	168.67	172.349	148.692	104.968
336	2925	1535	cysteine proteinases family protein		-0.426961	-0.0503326	-0.138746	0.0138453	0.79213	0.420048	0	0	0	0	0	20.1306	22.0227	20.325	27.5101	22.8735	22.4346	-0.433696	0.426476	0.397471	0.953343	-0.601308	0.104056	0.0105066	0.0101989	6.56736e-05	0.00431717	0	0	0	0	0	0	0	28.0549	16.3355	18.1799	11.9806	24.3907	20.5645	22.3907	24.2992	24.0697	15.7782
338	4957	4595	cgmp-dependent protein kinase	GO:0016740,GO:0004674,GO:0016310,GO:0004672,GO:0006468,GO:0000166,GO:0005524,GO:0016301,GO:0016772	-0.221349	-0.4043	-0.42284	0.00196936	7.05015e-05	0.000852284	0	0	0	0	0	102.952	88.2977	87.8862	120.214	117.209	118.082	-0.207236	-0.0456442	0.193703	-0.189772	-0.631917	0.00500071	0.097967	0.000467251	0.000383267	3.507e-06	0	0	0	0	0	0	0	153.989	119.225	98.1358	123.161	136.582	133.244	115.465	112.351	107.866	87.7936
339	2006	2169	sorting nexin-1-like	GO:0035091,GO:0007154	0.153873	0.639888	0.567865	0.42035	0.0202636	0.0137402	0	0	0	0	0	10.9022	16.8302	15.3743	9.75769	10.4828	9.97614	-0.00851849	-0.492594	0.705692	-0.476005	0.138765	0.967094	0.0292476	0.000749198	0.00258407	0.329382	0	0	0	0	0	0	0	7.14661	14.5082	5.28595	14.6806	7.28826	7.10861	10.0774	9.26208	10.2866	8.08505
340	2000	737	macrophage migration inhibitory factor family protein		1.96093	0.285836	0.336953	8.60762e-07	0.0426677	0.00782765	1	0	0	1	1	337.596	131.903	75.4085	85.9729	108.391	59.442	-0.0259866	0.0253225	-0.982572	-0.779127	-2.0537	0.743995	0.796324	8.09879e-05	9.47034e-05	7.60391e-07	0	0	0	0	1	1	1	174.69	143.56	165.406	145.933	214.013	171.588	145.767	83.3835	84.6266	50.8715
342	401	1079	translation initiation factor if-1	GO:0003723,GO:0006413,GO:0003743	-0.329504	-0.872231	-0.675355	0.00462763	0.000682612	0.00045214	0	0	0	0	0	79.8312	63.7927	69.5211	100.502	117.815	111.568	-0.181167	-0.00785966	0.588675	0.221491	-0.0802971	0.110105	0.956256	0.000246302	0.00364379	0.310421	0	0	0	0	0	0	0	105.67	99.2999	70.9472	100.285	91.8761	93.0547	98.9285	107.273	117.117	86.6598
344	6013	895	hypothetical protein CHLREDRAFT_188378 [Chlamydomonas reinhardtii]		0.45157	0.0247839	0.000678635	5.09588e-05	0.613128	0.987495	0	0	0	0	0	489.102	396.628	355.984	357.365	390.154	356.037	-0.193718	0.41762	0.894001	0.61515	-0.0510363	0.0119829	3.92325e-05	1.60897e-05	1.23168e-05	0.0547614	0	0	0	0	0	0	0	235.554	289.604	219.037	265.24	275.703	205.857	387.137	407.838	406.696	266.103
346	5207	1188	peroxiredoxin q	GO:0055114,GO:0016491,GO:0016209,GO:0004601	0.279601	-0.344775	-0.0891725	0.000788901	0.00355428	0.219154	0	0	0	0	0	210.62	190.056	173.966	173.297	241.53	184.96	-0.204862	0.437383	0.268705	0.833117	-0.641725	0.0442685	0.000121007	0.00875334	1.44002e-05	0.000114995	0	0	0	0	0	0	0	143.462	142.671	138.135	118.509	205.214	124.328	193.621	166.927	211.778	131.088
347	3184	1541	tryptophanyl-trna synthetase	GO:0016874,GO:0006418,GO:0004830,GO:0000166,GO:0005737,GO:0006412,GO:0005524,GO:0006436,GO:0004812	-0.0828336	0.132525	-0.014542	0.430906	0.0952764	0.618976	0	0	0	0	0	80.1675	87.3641	85.5967	84.6788	79.5511	86.4748	-0.00796243	0.127024	0.516673	0.300582	-0.0786003	0.965539	0.0992553	0.000257374	0.000785408	0.174347	0	0	0	0	0	0	0	107.671	99.5043	67.673	66.9841	72.7477	106.875	108.546	97.3613	82.7043	68.8364
348	4369	1584	twin arginine targeting family		0.134066	0.212525	0.21932	0.0897495	0.0280429	0.00415834	0	0	0	0	0	82.1472	99.1403	91.4918	74.6748	85.5693	78.3782	-0.217666	0.36332	0.440289	0.745306	-0.423219	0.120121	0.00152146	0.00201367	0.000153824	0.00196108	0	0	0	0	0	0	0	79.5792	53.0696	54.0061	44.5986	75.2109	68.2423	68.5394	73.7129	75.4444	55.7472
349	1896	2595	protein	GO:0046872,GO:0003723,GO:0016788,GO:0016787	-0.380881	-0.254668	-0.0199196	0.00639615	0.110771	0.857439	0	0	0	0	0	18.5176	22.168	22.4287	24.3693	26.5773	22.6882	-0.128842	0.350724	0.30786	0.677442	-0.397675	0.483474	0.0534807	0.00299658	0.000303579	0.00317096	0	0	0	0	0	0	0	30.4843	17.7835	19.0735	14.4324	22.4502	27.9453	22.8243	23.8507	23.714	16.7791
350	5374	6326	isochorismate synthase	GO:0070204,GO:0009234,GO:0030976	-0.0766622	0.192869	0.361416	0.496241	0.121674	0.00138533	0	0	0	0	0	13.6426	17.8418	21.0006	14.4886	15.452	16.1342	-0.281701	-1.09346	0.0721413	-0.532004	-0.502748	0.0409258	7.63252e-05	0.387639	0.000502028	0.000129764	0	1	0	0	0	1	1	17.2081	20.8322	10.7187	20.2312	17.866	13.9952	9.23434	11.2971	13.7144	12.3104
351	4069	3407	heat shock protein hsp70g	GO:0005524,GO:0006950,GO:0000166	0.301806	0.0618604	-0.204458	0.00658053	0.129766	0.000523841	0	0	0	0	0	110.465	74.6605	57.6773	89.2892	71.4972	66.6047	-0.14002	0.659482	0.611514	1.38548	-0.570155	0.119563	3.72231e-05	0.000112336	1.59959e-06	9.38229e-05	0	0	0	1	0	1	1	48.6095	39.9625	49.5717	27.072	71.9259	43.973	63.718	76.2226	72.2867	48.1213
352	4812	1625	mg2+ transporter mgte	GO:0008324,GO:0008152,GO:0003824,GO:0006812	0.210584	0.728501	0.883436	0.280511	0.00191041	0.000222893	0	0	0	0	0	33.4503	45.748	56.6875	28.7053	27.3448	30.3038	-0.147354	0.3384	0.566034	0.399242	-0.131493	0.173763	0.013907	0.00114487	0.0116408	0.285521	0	0	0	0	0	0	0	20.9638	26.9242	19.9774	21.7254	26.0167	18.8084	34.2691	29.9469	28.9538	23.7845
354	3245	4477	mitogen-activated protein kinase 8	GO:0016740,GO:0004674,GO:0016310,GO:0004672,GO:0006468,GO:0000166,GO:0005524,GO:0016301,GO:0004707,GO:0016772	-0.148203	0.074663	0.590679	0.062088	0.382043	0.000471188	0	0	0	0	0	18.8923	20.1596	25.4412	21.074	19.0776	16.5768	-0.193617	-0.0651005	-0.437442	-0.400621	-0.952834	0.0626172	0.397384	0.000105676	0.000441704	7.74291e-06	0	0	0	0	0	0	0	39.2396	22.8898	24.0293	24.3564	28.9897	34.2152	21.8733	17.4857	18.1827	14.5105
355	5920	1388	plastid ribosomal protein s21	GO:0005840	-0.469818	-0.37333	-0.244896	7.29275e-05	0.000485701	0.0047006	0	0	0	0	0	347.307	397.599	369.5	481.21	515.442	437.679	-0.0787481	0.472649	0.428989	0.783627	-0.648764	0.0736832	4.94448e-05	7.73471e-06	1.01026e-06	3.86722e-06	0	0	0	0	0	0	0	587.46	405.618	373.641	298.704	516.463	556.312	563.461	503.443	514.847	329
356	961	3928	5-methyltetrahydropteroyltriglutamate--homocysteine s-methyltransferase		-1.56839	-1.31586	-1.37226	4.68075e-07	1.87043e-07	5.87047e-08	1	1	1	3	1	441.434	478.429	420.592	1311.07	1192.51	1090.3	-0.0288287	-0.226479	0.296402	0.295641	-0.868909	0.257101	8.99114e-05	5.13475e-06	5.80468e-06	2.39497e-07	0	0	0	0	0	0	0	1031.17	937.038	1079.31	956.305	1398.37	1010.74	800.794	1325.64	1173.99	765.295
357	1010	4036	elongation factor ef-3		-1.00406	-0.643788	-0.611944	7.5323e-05	0.000147568	1.05247e-05	1	0	0	1	1	51.0923	57.1751	53.2686	103.31	89.8369	81.9281	-0.181743	1.93452	0.236797	2.78181	-1.15937	0.00248158	4.00181e-05	0.00057805	9.77563e-07	4.05242e-08	0	1	0	1	1	3	1	210.886	31.7442	93.9453	12.189	124.275	185.811	123.378	110.883	89.4474	55.0839
359	1509	1019	dynein light chain		-0.290867	0.146183	-0.40418	0.0783833	0.358866	0.00308211	0	0	0	0	0	61.4472	71.3308	71.4311	74.9375	64.6503	94.7545	0.0573899	-0.263472	1.35726	-0.784383	0.715928	0.782949	0.0619818	1.51558e-05	1.2451e-05	7.42923e-05	0	0	1	0	0	1	1	35.1497	87.9434	26.7914	128.165	36.6789	36.7078	73.0735	70.3571	73.9601	60.928
360	5916	1714	tocopherol cyclase		0.44064	0.60611	0.866245	0.00940724	0.00574537	0.00112663	0	0	0	0	0	33.1787	44.1408	48.7088	24.0663	28.8075	26.3787	-0.392125	-0.177787	0.791336	0.16218	-0.130989	0.00565465	0.124572	0.000774336	0.161552	0.167897	0	0	0	0	0	0	0	17.5618	26.1032	13.08	20.9169	19.925	13.1271	22.9086	23.2486	23.6008	18.1183
361	3186	1151	ribose-5-phosphate isomerase	GO:0004751,GO:0009052,GO:0016853	-0.0296546	-0.435893	-0.215913	0.324782	0.000225475	6.47672e-05	0	0	0	0	0	937.358	676.338	680.343	956.725	914.726	790.278	-0.0208703	-0.208119	0.790418	0.318673	-0.602816	0.629566	0.000512224	2.08911e-06	2.9248e-05	5.82288e-07	0	0	0	0	0	0	0	717.118	868.349	529.061	676.933	910.381	706.863	751.438	915.702	844.451	599.13
363	4245	2628.29	high affinity nitrate transporter	GO:0016021,GO:0055085	-0.243288	-0.567769	-0.892309	8.73943e-05	8.7183e-06	5.87047e-08	0	0	0	0	0	671.681	559.733	526.378	795.269	830.292	977.921	-0.248505	0.0964446	1.0956	0.38978	-0.388519	2.41744e-05	0.00151737	8.87923e-08	3.66437e-06	2.70133e-07	0	0	1	0	0	1	1	658.19	668.357	362.386	646.642	896.022	553.878	714.6	775.627	847.439	684.24
364	4389	3852	atp-sulfurylase		-0.223701	-0.318389	-0.282442	0.00123164	0.000100626	5.68898e-06	0	0	0	0	0	207.83	191.249	189.931	242.872	238.657	231.223	0.0306457	0.11847	0.591146	0.39038	-0.530462	0.160243	0.0107745	1.31978e-05	3.49516e-05	1.79861e-06	0	0	0	0	0	0	0	248.973	216.589	165.526	185.235	252.094	254.342	235.21	249.847	243.136	174.243
366	6463	1590	lumenal -like protein	GO:0009523,GO:0009654,GO:0005509,GO:0019898,GO:0015979	-0.136567	-0.238606	-0.0209063	0.0715826	0.0132127	0.8392	0	0	0	0	0	65.657	69.0283	80.6142	72.2832	81.6694	81.7211	-0.103805	-0.532215	0.935171	0.0266256	-0.045001	0.310705	0.00138058	0.000224877	0.623487	0.536791	0	0	0	0	0	0	0	48.9464	78.7838	36.6849	74.6902	68.4129	45.4572	54.2676	70.8706	76.1053	66.3084
367	3981	1125	60s ribosomal protein l23	GO:0009536,GO:0003735,GO:0006412,GO:0000166,GO:0030529,GO:0005840,GO:0005622	-0.00927061	0.19671	0.378586	0.791825	9.60403e-05	2.72533e-05	0	0	0	0	0	1170.12	1362.25	1345.18	1177.55	1188.56	1034.49	-0.0919761	0.208012	0.748559	0.267992	-0.438183	0.0468455	0.000526954	2.55972e-06	0.000258854	1.61268e-05	0	0	0	0	0	0	0	1070.25	1022.69	728.655	925.127	1067.23	1004.38	1181.75	1224.82	1113.75	787.321
368	7211	3854	hypothetical protein VOLCADRAFT_88374 [Volvox carteri f. nagariensis]		0.0926706	0.0652597	-0.0438137	0.623046	0.665096	0.700619	0	0	0	0	0	15.7325	16.4539	13.6401	14.6774	15.8253	14.1406	-0.25614	-0.218104	0.59956	-0.231132	-0.322327	0.277449	0.0802359	0.000694459	0.055277	0.00932786	0	0	0	0	0	0	0	12.4977	15.3011	8.5528	15.6561	13.4415	10.3141	13.02	13.441	13.183	10.5276
369	1376	5776	atp-binding cassette superfamily		0.29103	0.61615	0.380708	0.0487054	0.000148945	0.00011955	0	0	0	0	0	13.7507	17.6816	16.4194	11.0501	11.177	12.3774	-0.284555	-0.105002	-0.384017	0.105104	-0.815837	0.0159996	0.267549	0.00126919	0.108992	4.35752e-05	0	0	0	0	0	0	0	14.2479	11.5669	11.4085	10.2409	17.3886	11.5306	10.6811	8.51982	11.0905	9.45782
371	211	1722.5	gdp-mannose -dehydratase		-0.296887	-0.519978	-0.68975	0.00111138	0.000182663	4.59593e-05	0	0	0	0	0	316.635	255.18	248.557	389.314	366.183	401.676	0.00882625	-0.444676	0.385454	-0.45668	-0.0459465	0.867684	0.000216324	3.48364e-05	2.13165e-05	0.0984588	0	0	0	0	0	0	0	304.563	586.554	309.445	524.03	347.028	306.454	430.669	404.406	381.628	336.157
372	6527	1541	60s acidic ribosomal protein p0		-0.0461438	0.3377	0.672542	0.0565799	0.000127041	2.71558e-06	0	0	0	0	0	1363.71	1725.15	1888.05	1408.26	1365.1	1184.35	0.0711394	-0.0602766	0.574283	-0.0292629	-0.36166	0.0290248	0.00684473	3.18613e-06	0.243311	4.21241e-06	0	0	0	0	0	0	0	1502.03	1674.46	927.337	1325.81	1210.37	1577.83	1605.84	1381.15	1299.02	941.685
373	1785	1487	photosystem i reaction center subunit xi	GO:0009522,GO:0015979,GO:0009538	1.01261	0.350299	0.522955	2.41368e-08	0.000164796	1.13044e-05	1	0	0	1	1	1173.95	879.127	1131.11	581.356	689.54	787.041	-0.0965355	-0.907779	1.05455	-0.440165	-0.409424	0.161563	3.4124e-06	1.71236e-06	8.67596e-06	4.27912e-05	0	0	1	0	0	1	1	326.381	693.95	276.093	796.57	656.307	304.965	369.575	574.449	586.898	494.004
374	5641	1642	4-hydroxyphenylpyruvate dioxygenase	GO:0046872,GO:0055114,GO:0016702,GO:0016701,GO:0009072,GO:0003868	0.37689	0.649651	0.679686	0.0187823	0.000333354	0.000169193	0	0	0	0	0	41.7193	53.0618	51.626	31.8676	33.4424	31.9052	-0.144795	-0.223647	0.861347	0.0106121	0.126385	0.543856	0.0973406	0.000649236	0.929211	0.123325	0	0	0	0	0	0	0	27.0321	41.356	17.7141	34.0467	24.3012	24.4795	35.3415	32.797	34.1782	26.6815
375	5212	2960	ribonucleoside-diphosphate reductase large subunit	GO:0006260,GO:0055114,GO:0005524,GO:0016491,GO:0004748,GO:0005971	0.335842	0.469186	0.947756	0.00249737	0.000611967	2.53997e-06	0	0	0	0	0	136.567	188.284	275.844	107.927	135.773	142.46	-0.179145	0.5481	1.25787	0.12455	1.21845	0.190959	6.33664e-06	2.33546e-06	0.000357355	6.25859e-07	0	0	1	0	1	2	1	25.9014	129.104	54.5459	132.639	47.5763	22.8296	189.213	131.766	144.699	112.08
376	4310	1616	l-ascorbate peroxidase	GO:0055114,GO:0020037,GO:0006979,GO:0004601	0.883127	-0.287875	-0.390806	0.000104935	0.00674339	0.000690587	0	0	0	0	0	214.06	96.8359	109.643	115.74	118.474	144.1	-0.126524	-1.50637	0.526383	-0.949337	-0.6038	0.113454	2.81559e-06	5.33071e-05	3.80707e-06	1.13087e-05	0	1	0	0	0	1	1	66.5616	205.934	76.3247	212.389	157.803	60.819	71.7657	110.392	109.485	103.467
377	6213	941	hypothetical protein CHLREDRAFT_205657 [Chlamydomonas reinhardtii]		-0.0743072	-0.145029	-0.410052	0.458921	0.0757527	0.000399328	0	0	0	0	0	156.343	127.813	107.577	164.734	141.544	143.302	0.0488465	-0.00439043	0.595258	0.0203245	-0.254617	0.5619	0.922912	0.000290237	0.841269	0.00152941	0	0	0	0	0	0	0	146.142	176.423	108.355	154.905	135.094	151.063	175.902	164.4	156.962	113.111
378	1497	1689	retrotransposon ty3-gypsy subclass	GO:0003723,GO:0003676,GO:0015074,GO:0006278,GO:0003964	-0.0902297	0.969539	0.906757	0.407296	0.000160411	0.00057367	0	0	0	0	0	19.1892	34.7027	35.4116	20.5364	17.2718	18.362	0.100133	0.591487	0.485894	0.0899391	-0.569218	0.165663	0.0353417	0.00328458	0.390972	0.00470606	0	0	0	0	0	0	0	32.0772	18.5287	16.8759	18.5155	20.9322	34.475	27.8769	24.1285	19.7965	13.8558
379	1075	4589	plasma membrane-type proton atpase	GO:0016787,GO:0006200,GO:0005524,GO:0046872,GO:0016021,GO:0016020,GO:0015992,GO:0006754,GO:0008152,GO:0003824,GO:0000166,GO:0016887,GO:0008553,GO:0006812,GO:0006811,GO:0006810,GO:0015662,GO:0005886	-0.099106	-0.156154	-0.169688	0.155181	0.0340824	0.00236479	0	0	0	0	0	133.999	130.837	117.439	143.595	145.73	132.21	-0.139526	0.471564	-0.0560919	0.210516	-0.905915	0.00895057	2.18879e-05	0.0214453	0.000525588	7.53672e-07	0	0	0	0	0	0	0	224.852	128.961	136.315	119.588	188.705	204.013	179.179	131.091	138.547	100.253
380	6072	3613	hypothetical protein VOLCADRAFT_116796 [Volvox carteri f. nagariensis]		0.11841	0.141439	0.131028	0.259332	0.247816	0.360654	0	0	0	0	0	19.1744	18.9204	17.2868	17.6073	17.0778	15.7112	0.0401909	-0.501024	0.486265	-0.656584	-0.136101	0.581834	0.00581176	0.000592073	2.82247e-05	0.195901	0	0	0	0	0	0	0	30.727	31.334	11.1773	26.5928	14.0799	31.6366	21.9733	16.0292	16.502	12.686
382	2945	2327	rio kinase	GO:0016301,GO:0005524,GO:0004672,GO:0016310,GO:0006468,GO:0003824,GO:0016772,GO:0004674	-0.215466	-0.296771	-0.281438	0.190979	0.118774	0.0782796	0	0	0	0	0	18.3387	15.3874	15.5791	21.3828	19.0296	19.0886	-0.254587	0.745818	0.130271	0.721625	-0.621369	0.066424	0.00217256	0.384158	0.000541561	0.00142228	0	0	0	0	0	0	0	50.3351	13.353	18.2322	9.99571	22.1988	42.0753	23.1329	20.0047	17.1568	14.1184
383	183	848	heat shock protein hsp20		0.437259	0.0934286	0.262325	0.00445389	0.61596	0.0560339	0	0	0	0	0	67.4047	38.6789	47.0097	49.5087	36.4532	39.0573	0.310677	-0.966011	0.641586	-0.0400837	-0.572397	0.0781171	0.000711456	0.00399854	0.731944	0.000581755	0	0	0	0	0	0	0	21.5758	53.2943	31.0667	32.5611	40.2253	27.0366	26.7134	48.9858	31.4564	26.8003
384	4852	991.5	protein		0.132404	-0.0571707	-0.239087	0.363248	0.549926	0.0630872	0	0	0	0	0	48.1194	39.9637	38.0998	43.5326	41.7519	45.2458	-0.212479	0.502661	0.31841	0.612819	-0.212574	0.135881	0.00355684	0.00364078	0.00465389	0.0340871	0	0	0	0	0	0	0	73.004	42.5447	39.1109	32.9787	39.5435	63.0374	60.6781	49.1012	50.544	33.9276
386	2217	2224	binding protein 1	GO:0005524,GO:0000166	0.196288	-0.228263	-0.261051	0.000147791	2.21593e-05	0.000174486	0	0	0	0	0	868.783	594.508	530.495	758.178	696.633	635.832	-0.140017	0.524285	0.268372	0.995917	-0.800661	0.018088	9.40634e-06	2.85063e-05	4.47056e-07	6.71912e-08	0	0	0	0	0	0	0	528.91	376.999	573.164	318.153	821.558	479.822	542.636	690.643	635.603	471.225
388	1327	2704	uncharacterized protein c9orf117 homolog		-0.28209	0.223026	-0.0328324	0.0768208	0.084337	0.793084	0	0	0	0	0	12.1883	16.3644	16.4852	15.0653	13.8986	16.8163	0.192229	-0.41547	1.01349	-0.913024	0.521211	0.175315	0.00564205	0.000482435	0.000541159	0.0025335	0	0	1	0	0	1	1	9.53894	19.9519	6.68702	27.1224	8.24484	11.0728	14.7669	14.4837	13.8921	12.2792
389	1670	1060	thioredoxin-1	GO:0045454,GO:0009055,GO:0006662,GO:0015035	-0.24793	-0.655659	-0.373209	0.00272646	3.97304e-05	0.000482814	0	0	0	0	0	403.103	319.092	375.377	478.996	502.879	486.104	-0.0463628	0.372215	0.894655	0.52232	-0.230074	0.459622	0.00907603	8.34114e-07	6.88088e-05	0.000808135	0	0	0	0	0	0	0	308.363	367.144	277.368	336.825	414.289	298.507	473.895	516.679	484.255	352.993
390	1237	1051	40s ribosomal protein s14		0.0308793	0.196704	0.249356	0.537946	0.00130218	9.59592e-06	0	0	0	0	0	807.87	912.595	849.052	790.166	796.145	714.169	0.139307	-0.167342	0.74008	-0.0751469	-0.327043	0.00303465	0.000750725	1.53276e-06	0.0367985	3.15972e-06	0	0	0	0	0	0	0	761.827	854.779	513.549	865.204	774.342	839.157	761.161	858.534	820.91	617.033
391	4434	5349	aldehyde oxidase	GO:0046872,GO:0055114,GO:0016491,GO:0003824,GO:0016614,GO:0050660	0.112661	0.782749	0.983141	0.114848	9.98807e-05	8.81594e-06	0	0	0	0	0	20.2818	43.5366	38.305	18.7097	24.871	18.8691	-0.198816	0.257493	-0.301106	0.496234	-0.800566	0.0758705	0.00486368	0.00455667	1.09768e-05	1.53273e-06	0	0	0	0	0	0	0	19.5299	17.8068	19.6216	16.2146	29.3855	16.8852	21.5099	15.7603	23.281	16.4454
392	5858	1794.67	protein	GO:0009522,GO:0015979,GO:0009538	0.741152	0.213962	0.201255	9.33999e-07	2.0359e-05	0.000399328	0	0	0	0	0	1396.55	1071.97	1130.94	835.035	924.032	983.496	0.0467454	-0.981725	0.651664	-0.555425	-0.499345	0.417061	4.17238e-06	1.06343e-05	2.0345e-05	4.88716e-05	0	0	0	0	0	0	0	644.992	1141	507.337	1186.36	906.479	666.372	577.538	797.835	806.876	641.227
393	5910	4223	blue light receptor	GO:0004674,GO:0004672,GO:0006468,GO:0005524,GO:0007165,GO:0000160,GO:0006355,GO:0004871,GO:0000155,GO:0016772	-0.219364	-0.173692	-0.27075	0.000892844	0.0192598	0.000174255	0	0	0	0	0	86.1969	99.1484	90.3189	100.551	111.851	109.15	-0.0664758	-0.405443	0.496956	-0.293456	-0.221694	0.209853	0.000159099	0.000176288	0.000175198	0.000498731	0	0	0	0	0	0	0	78.0505	110.682	66.2193	130.403	103.406	74.4925	83.2744	93.8592	106.266	88.5602
394	7294	2729.5	imp dehydrogenase gmp		-0.0775679	0.270442	0.370144	0.485383	0.0456004	0.0308879	0	0	0	0	0	13.8298	19.36	19.0939	14.5832	15.8241	14.6665	-0.215755	-0.254701	0.997388	0.0850308	0.182043	0.330738	0.0607549	0.000471836	0.401154	0.103638	0	0	0	0	0	0	0	10.2924	21.4259	7.49088	15.3333	10.4331	8.81942	17.8549	16.0394	16.3013	12.0006
395	3609	4323	protein paused	GO:0005488	-0.345815	-0.390572	-0.439821	0.0122153	0.016303	1.30789e-05	0	0	0	0	0	24.8835	21.6962	19.2618	31.8626	28.676	26.4884	-0.115667	0.023209	0.216555	0.458599	-0.57263	0.138525	0.775861	0.00481719	0.00110207	1.39867e-05	0	0	0	0	0	0	0	46.087	25.7717	25.2977	19.8082	31.4731	42.4302	26.216	29.5222	27.6257	20.8463
396	6367	1352	protein	GO:0003735,GO:0006412,GO:0005840	-0.281009	0.369685	0.437556	1.08485e-05	0.000115876	2.29073e-06	0	0	0	0	0	1009.23	1411.1	1365.72	1226.49	1091.74	1008.14	0.0728869	0.0215459	0.619815	-0.00438679	-0.463276	0.0414248	0.372455	1.03118e-05	0.702691	9.04129e-07	0	0	0	0	0	0	0	1095.54	1365.06	852.474	1142.11	1179.1	1152.47	1385.39	1310.26	1138.68	854.953
397	6911	828	protein	GO:0003735,GO:0022627,GO:0030529,GO:0019843,GO:0006364,GO:0032040,GO:0006412,GO:0003723,GO:0042274,GO:0030686,GO:0005840,GO:0005622,GO:0015935,GO:0009536,GO:0009507	0.21254	0.503761	0.751063	0.000331075	1.16618e-05	5.34921e-06	0	0	0	0	0	1791.6	2406.65	2763.28	1546	1697.18	1641.33	0.245302	-0.0113264	0.812549	0.112888	-0.190885	0.00254095	0.687704	6.1982e-07	0.00259884	8.27739e-06	0	0	0	0	0	0	0	1828.84	1900.26	1112.62	1748.76	1695.55	2167.96	1885.38	1954.89	1891.29	1485.37
398	344	2573.44	protein of clr family	GO:0003723,GO:0009007,GO:0006278,GO:0032775,GO:0003964,GO:0003677,GO:0055114,GO:0016491,GO:0008152,GO:0007165,GO:0004114	-0.136913	-0.117712	-0.125653	0.0186427	0.0783976	0.0131428	0	0	0	0	0	151.039	158.474	155.347	166.096	172.021	169.578	-0.277193	0.228356	0.155741	0.328131	-0.439853	0.00435221	0.00327653	0.00490122	3.5796e-05	7.8836e-05	0	0	0	0	0	0	0	251.357	164.314	144.792	132.662	170.757	207.23	192.569	161.472	166.793	125.65
399	4331	2032	pyruvate kinase	GO:0016301,GO:0030955,GO:0004743,GO:0016310,GO:0016740,GO:0000287,GO:0003824,GO:0006096	-0.194531	-0.167372	-0.22742	0.00032896	0.00603305	0.00280953	0	0	0	0	0	241.578	216.464	188.761	276.625	243.207	221.194	-0.0830223	0.909962	0.247044	0.911591	-0.756912	0.0928938	6.39927e-07	0.000212848	2.75049e-06	1.23062e-06	0	0	0	0	0	0	0	347.892	205.851	245.373	136.939	274.255	328.44	387.714	291.419	258.549	161.918
400	3031	4212	repeat-containing protein a_01		0.203058	0.00339508	-0.243889	0.236169	0.986532	0.0504809	0	0	0	0	0	6.1825	5.21772	5.26924	5.27162	5.20532	6.44804	-0.223721	-0.998074	0.0105187	-1.10844	-0.681591	0.453492	0.00172243	0.955466	0.00015458	0.00206371	0	0	0	1	0	1	1	6.1635	9.53864	4.04678	11.8827	7.33364	5.11006	4.29406	4.15536	4.96516	4.21486
401	1263	1469	eukaryotic initiation factor	GO:0006452,GO:0008612,GO:0006413,GO:0003723,GO:0045905,GO:0043022,GO:0003746,GO:0003743,GO:0045901	-0.216236	-0.437766	-0.292266	0.000204018	5.11913e-06	1.5593e-05	0	0	0	0	0	1044.23	976.536	982.359	1213.2	1323.11	1203.09	-0.0657992	0.587741	0.676181	0.697317	-0.368958	0.188248	7.60447e-07	1.80429e-06	9.99598e-07	5.49104e-07	0	0	0	0	0	0	0	950.09	899.359	776.79	753.807	1159.66	907.827	1352.19	1241.86	1223.06	897.754
402	4668	2977	protein		-0.0487025	0.0579823	0.335384	0.496656	0.381856	0.00312751	0	0	0	0	0	40.8894	59.9411	48.9596	42.3272	57.563	38.6119	-0.00144415	0.697192	-0.0862956	0.846172	-0.763459	0.974824	0.00033097	0.459134	7.43094e-05	5.20158e-06	0	0	0	0	0	0	0	68.7019	31.6732	44.1124	27.8656	61.5556	68.6274	52.0316	41.5412	50.8532	35.8406
403	6721	5013	protein	GO:0042765,GO:0016021	-0.197026	-0.0420903	-0.479246	0.0096402	0.187432	7.36267e-05	0	0	0	0	0	43.5125	47.0714	41.8365	50.004	48.4975	58.7444	-0.0739287	-0.412526	0.763889	-0.767469	0.050166	0.15668	0.00175237	6.35869e-05	9.33723e-06	0.266985	0	0	0	0	0	0	0	39.4002	57.347	26.7104	76.5919	39.6187	37.3977	42.867	46.1074	44.5833	41.0835
404	132	5713	magnesium h subunit	GO:0009058,GO:0016851	0.0347465	0.327293	0.4482	0.656636	0.0100398	0.00049075	0	0	0	0	0	21.1825	29.1582	27.339	20.641	23.0807	19.7529	-0.268087	-0.0621123	0.114977	0.52398	-0.705524	0.0914799	0.286635	0.0776683	0.000313286	1.75013e-05	0	0	0	0	0	0	0	21.6171	18.5207	16.7171	14.2236	27.8329	17.8299	17.7062	18.194	20.8596	16.6869
405	3954	1016	protein		-0.302024	-0.293978	-0.785018	0.180293	0.0302045	0.00154334	0	0	0	0	0	59.4124	51.7229	40.7052	72.5706	63.6902	70.9833	-0.140312	0.565996	0.515411	0.448887	-0.152731	0.298415	0.00114799	0.00749532	0.00414081	0.131071	0	0	0	0	0	0	0	76.6408	48.3331	49.8172	46.2229	55.3417	69.2341	71.8669	71.3357	63.3017	49.5352
406	1472	1073	rhodanese domain protein		0.270167	0.22268	0.165403	0.0563869	0.05626	0.0433004	0	0	0	0	0	53.4505	57.8013	56.0544	44.2701	49.279	49.8095	0.0549578	0.293411	0.665523	0.389463	0.111137	0.747892	0.0334136	0.0129928	0.00682321	0.3871	0	0	0	0	0	0	0	30.5606	47.2899	31.2621	39.9801	38.0687	31.9513	58.1791	49.2781	52.7534	41.2325
407	4074	1482	fructose- -bisphosphate aldolase	GO:0004332,GO:0003824,GO:0006096,GO:0016829	0.16855	0.257779	0.365308	0.00217263	8.54275e-05	1.7498e-05	0	0	0	0	0	2378.2	2803.37	2834.66	2115.67	2344.58	2200.14	0.0223014	-0.334893	0.353822	0.30201	-0.951826	0.456862	5.91166e-05	7.945e-05	6.64018e-06	1.49072e-07	0	0	0	0	0	0	0	1969.66	1694.11	1751.95	1706.02	3026.16	2000.37	1342.87	2238.97	2103.38	1563.9
409	4703	7367	histone deacetylase	GO:0046872,GO:0004386,GO:0003676,GO:0005524,GO:0008270,GO:0003677	-0.115721	-0.146997	-0.394648	0.108134	0.0186791	0.000104819	0	0	0	0	0	32.6149	31.1941	27.0255	35.3974	34.6628	35.8449	-0.127737	-0.297449	0.55286	-0.446462	-0.100992	0.0594231	0.0018389	5.16272e-05	3.18679e-05	0.0509297	0	0	0	0	0	0	0	31.4837	45.2448	22.5235	48.3187	31.5385	28.7132	36.5925	33.5157	35.1894	29.3216
411	174	1787.5	light-harvesting protein of photosystem i	GO:0009507,GO:0016020,GO:0015979,GO:0009765	1.0581	-0.0804859	-0.271104	5.5806e-06	0.105462	0.00122476	1	0	0	1	1	1574.46	694.402	832.031	756.039	734.309	1004.37	-0.154233	-1.38775	0.746759	-0.657315	-0.696269	0.0763196	6.3355e-07	4.09958e-07	6.62149e-07	1.21477e-06	0	1	0	0	0	1	1	326.354	849.974	417.991	974.762	986.544	292.863	324.21	702.112	617.616	608.582
412	2756	3271	serine threonine-protein kinase		0.349742	0.484404	-0.0856202	0.0523132	0.0569368	0.711036	0	0	0	0	0	9.63862	8.95963	7.12647	7.28851	6.1045	7.52534	-0.279102	-0.700268	0.282883	-0.340848	-0.241447	0.128103	0.0170754	0.166224	0.0945356	0.0750869	0	0	0	0	0	0	0	4.88472	6.91733	4.91268	7.5089	5.95647	3.84378	3.91718	6.16703	5.74454	4.91947
413	6567	2343	predicted protein [Chlamydomonas reinhardtii]		-0.212014	0.44643	0.00866837	0.246751	0.00632913	0.971477	0	0	0	0	0	9.14222	13.8662	11.1623	10.6358	9.88882	11.1035	-0.127224	-0.0466952	0.946082	-0.768152	0.789234	0.49236	0.770648	0.000744428	0.000100854	0.00115734	0	0	0	0	0	0	0	7.33224	12.2761	5.37854	17.5098	5.05348	6.6552	11.8062	11.3876	9.88518	9.42441
414	6377	548	hypothetical protein VOLCADRAFT_119339 [Volvox carteri f. nagariensis]		0.428066	0.626577	0.395702	0.677702	0.454958	0.486041	0	0	0	0	0	2.87016	3.47118	1.80172	1.30939	2.11231	1.27899	-0.353215	-0.448484	0.205203	-0.909345	-0.0387748	0.458987	0.4767	0.489622	0.0964953	0.931376	0	0	0	0	0	0	0	2.00214	4.23719	1.58274	5.41283	2.56273	1.39031	2.43829	2.08568	2.25127	2.41866
415	5894	3837	transcription factor-like protein	GO:0006355,GO:0006351,GO:0046983,GO:0005634,GO:0003677	-0.191362	-0.153448	-0.21392	0.0734803	0.164888	0.0611911	0	0	0	0	0	35.5845	34.8365	32.4512	40.6796	38.7389	37.8325	-0.00343692	-0.383402	0.213336	-0.521231	-0.411819	0.966849	0.000736079	0.0291263	0.000616531	7.15392e-05	0	0	0	0	0	0	0	55.001	52.8548	33.8663	55.9393	40.806	54.9123	40.321	39.4637	38.6542	30.432
416	3204	2460	multifunctional protein hydratase/dehydrogenase	GO:0006631,GO:0050662,GO:0000166,GO:0003857,GO:0055114,GO:0016616,GO:0016491,GO:0003824,GO:0008152	0.143608	0.263794	0.429891	0.128736	0.00493652	6.0672e-05	0	0	0	0	0	66.0389	76.6439	80.5502	59.536	63.7126	59.5142	0.0243234	-0.791016	0.775781	-0.733516	0.412776	0.866366	0.000135378	0.000299556	2.06869e-06	0.000247428	0	0	0	0	0	0	0	32.7496	78.7415	29.6682	98.3719	37.3593	33.4197	45.1369	51.3645	58.7612	50.0263
417	3074	1102	transmembrane protein c20orf108		-0.0789178	-0.156303	0.0265546	0.296734	0.0295394	0.608822	0	0	0	0	0	130.682	148.719	136.38	138.116	165.92	133.894	-0.200196	0.900741	0.0924485	1.13174	-0.773964	0.0946023	8.60328e-05	0.0747117	1.38333e-06	2.13055e-05	0	0	0	1	0	1	1	170.836	95.5182	123.921	72.9129	185.379	148.526	178.999	132.141	160.914	108.048
418	6379	2882	protein	GO:0005524,GO:0004672,GO:0000166,GO:0006468,GO:0016772,GO:0004674	-0.0477551	0.329892	0.173067	0.737159	0.0169467	0.185585	0	0	0	0	0	18.4341	22.8363	24.1307	19.0014	17.9488	21.2525	-0.110705	-0.019951	0.567906	0.0285869	-0.248054	0.287926	0.870117	0.00191983	0.73062	0.0979445	0	0	0	0	0	0	0	21.392	22.8718	11.9873	19.3523	18.5876	19.7398	22.4988	18.2776	19.7268	15.6187
419	3329	1805.5	protein		0.366898	-0.043343	-0.263187	0.000494839	0.369386	0.000347996	0	0	0	0	0	320.231	229.155	215.684	247.979	236.174	259.025	-0.0289887	-0.0315907	0.458206	-0.176212	0.00731607	0.643757	0.478807	0.000106682	0.00311714	0.761806	0	0	0	0	0	0	0	221.514	304.125	185.97	288.996	211.684	216.926	297.324	255.881	255.655	212.72
420	6886	1997	predicted protein [Chlamydomonas reinhardtii]		0.490989	-0.0545122	-0.0504555	0.00116845	0.566313	0.316188	0	0	0	0	0	143.742	107.269	113.362	101.937	111.57	117.317	-0.047213	-1.83002	1.28925	-1.36214	0.928446	0.459622	1.69242e-06	9.44696e-06	4.64925e-07	7.84669e-06	0	1	1	1	0	3	1	44.4684	206.014	39.4949	265.256	53.6631	42.9936	57.2656	98.0958	102.585	102.934
421	6853	1629	protein	GO:0003735,GO:0006412,GO:0030529,GO:0005840,GO:0005622	0.176418	0.497875	0.562351	0.000678658	5.11913e-06	2.6138e-06	0	0	0	0	0	768.491	966.643	967.893	679.839	684.307	655.133	0.0595512	0.0666634	0.673536	0.059394	-0.362035	0.116529	0.0103729	1.58565e-05	0.0952974	9.14443e-05	0	0	0	0	0	0	0	773.225	833.245	513.963	707.366	640.719	805.966	872.795	820.321	737.392	498.261
422	5808	3248	aaa-metalloprotease chloroplast precursor	GO:0004222,GO:0016020,GO:0030163,GO:0016787,GO:0000166,GO:0017111,GO:0005524,GO:0008237,GO:0008233,GO:0006508	-0.124508	0.119528	0.593698	0.0117931	0.0101013	7.39884e-06	0	0	0	0	0	272.639	482.341	444.93	297.253	443.751	294.538	-0.0474111	0.815904	-0.107449	1.11722	-0.911737	0.28842	2.19428e-06	0.000219707	9.08651e-08	6.79143e-07	0	0	0	1	0	1	1	358.525	188.595	295.901	178.793	482.029	347.045	332.746	274.589	389.01	255.767
423	1526	5067	pre-mrna-splicing factor syf1	GO:0005488,GO:0006396,GO:0005622	-0.0780198	0.0803624	-0.0474928	0.193163	0.160238	0.419786	0	0	0	0	0	59.2108	61.2309	57.8845	62.5374	57.8496	59.8829	-0.0542031	0.0175535	0.508303	0.198965	-0.294115	0.309236	0.719705	4.96781e-05	0.00217536	0.000462528	0	0	0	0	0	0	0	69.6339	58.6308	42.2009	50.0545	56.5908	67.0221	59.3588	60.483	57.614	45.9542
424	6297	1268.5	histone deacetylase 2a-like		-0.573792	-0.857703	-0.96877	0.000304342	0.000401322	0.000212945	0	0	0	0	0	74.9546	55.9649	51.9629	111.967	101.874	102.697	-0.0268494	0.198275	0.72757	0.481364	-0.464826	0.779608	0.0341265	3.79524e-06	0.00010213	0.000760561	0	0	0	0	0	0	0	111.066	93.4903	71.1547	73.221	98.0435	109.044	107.632	118.473	102.616	70.6179
426	3384	2461	proteophosphoglycan ppg1		0.185894	0.284784	-0.110777	0.0352639	0.0367213	0.25473	0	0	0	0	0	16.4471	20.1648	23.483	14.3488	16.4281	25.4909	0.0538747	-0.782622	0.478301	-0.737914	0.123456	0.75269	0.00362419	0.00581908	0.000232975	0.0758889	0	0	0	0	0	0	0	12.7553	25.0269	10.1054	26.8407	18.2809	13.2357	14.2329	14.5048	15.7253	19.9753
427	4238	1223.33	soluble inorganic pyrophosphatase	GO:0006796,GO:0005737,GO:0000287,GO:0004427	-0.139934	-0.512478	-0.686994	0.00939181	6.56252e-05	4.03801e-06	0	0	0	0	0	436.234	308.631	246.688	480.648	440.476	397.703	0.0190645	0.285743	0.610969	0.537067	-0.308936	0.701161	0.000294132	9.00594e-06	1.97009e-05	0.000173994	0	0	0	0	0	0	0	397.286	381.547	337.4	323.542	405.317	402.555	465.466	515.853	469.871	326.99
428	2471	1308	protein	GO:0016021	-0.122719	-0.143598	-0.384394	0.261848	0.106787	0.00533389	0	0	0	0	0	88.1244	86.8306	77.5727	95.7459	95.9065	101.607	-0.0751088	0.0954822	0.714127	0.0468472	-0.149226	0.480437	0.291491	0.000116892	0.437668	0.0101082	0	0	0	0	0	0	0	72.6284	95.4358	58.4042	91.957	85.2263	68.8782	102.146	96.5719	95.0382	76.7703
429	3381	967	monothiol glutaredoxin-s15		0.384696	0.200215	0.429997	0.00506897	0.138492	0.000545091	0	0	0	0	0	107.637	142.413	146.806	82.0996	123.663	108.63	0.0284887	0.0606299	0.512424	0.423282	-0.219129	0.677618	0.52961	0.00495633	0.00107656	0.0374791	0	0	0	0	0	0	0	92.8548	93.5325	67.7925	81.434	99.3224	94.8029	97.5068	96.5167	109.401	85.1001
430	6115	2432	hypothetical protein CHLNCDRAFT_145127 [Chlorella variabilis]	GO:0003676,GO:0008270,GO:0005622	-0.177308	-0.144637	-0.0419969	0.506932	0.387266	0.789981	0	0	0	0	0	9.04972	8.90471	8.84461	10.3484	9.94931	9.22257	-0.155212	0.189508	0.036085	0.240491	-0.965379	0.236415	0.288464	0.790967	0.0459681	0.000226012	0	0	0	0	0	0	0	16.1453	7.53074	8.37929	6.54575	13.5047	14.3738	8.72529	8.59478	7.91396	6.45371
431	2862	1479	60s acidic ribosomal protein p1	GO:0006414,GO:0003735,GO:0030529,GO:0005840,GO:0005622	0.0742693	0.232144	0.379566	0.00791359	8.90039e-05	1.53829e-05	0	0	0	0	0	992.407	1071.1	1027.79	942.606	911.745	789.852	-0.12437	0.302823	0.809169	0.107559	-0.397393	0.00447882	1.46467e-06	1.51182e-06	0.00260255	7.32264e-06	0	0	0	0	0	0	0	707.646	1032.86	534.446	799.374	798.421	649.065	1274.32	937.19	861.285	606.03
432	7416	5278.5	hypothetical protein VOLCADRAFT_88046 [Volvox carteri f. nagariensis]		-0.147061	-0.190924	-0.259427	0.0398807	0.0152125	0.008111	0	0	0	0	0	30.3571	28.9332	26.9703	33.6986	33.1811	32.4848	-0.106311	-0.284531	0.377683	-0.288421	-0.319429	0.171598	0.00059117	0.000105622	0.000695472	0.0017749	0	0	0	0	0	0	0	33.1878	36.9707	23.0883	37.9605	32.4284	30.7871	30.1709	30.3006	30.8979	25.7584
434	6128	2520	alpha tubulin 1	GO:0007018,GO:0007017,GO:0051258,GO:0006184,GO:0005874,GO:0000166,GO:0005737,GO:0005525,GO:0043234,GO:0003924,GO:0005198,GO:0005856	-0.33789	-0.159662	-0.123224	5.5806e-06	2.1428e-05	0.000116285	0	0	0	0	0	1790.45	2038.48	2282.51	2263.14	2277.19	2485.98	0.00380651	0.0555283	1.03232	-0.225935	0.175854	0.902335	6.82156e-05	7.08685e-08	1.56969e-06	4.42644e-06	0	0	1	0	0	1	1	1446.17	2619.23	1150.34	2577.32	1545.23	1449.99	2722.03	2353.73	2203.53	1745.69
435	4878	2494.4	non-transporter abc protein	GO:0016887,GO:0005524,GO:0000166,GO:0017111,GO:0006200	-0.640812	-0.623114	-0.44882	4.7009e-05	0.000195107	0.000161274	0	0	0	0	0	224.354	197.365	187.9	350.178	304.458	256.719	-0.082426	0.544752	0.513969	0.992254	-0.530699	0.0499066	1.29331e-05	2.24661e-06	1.08329e-06	7.60903e-06	0	0	0	0	0	0	0	500.038	280.095	276.627	164.337	311.394	472.189	409.165	395.428	327.841	215.21
436	3301	2364	tyrosine decarboxylase	GO:0030170,GO:0005215,GO:0016020,GO:0006810,GO:0006520,GO:0016829,GO:0016831,GO:0003824,GO:0055085,GO:0019752	0.0292536	0.159797	0.254472	0.846538	0.130064	0.00272386	0	0	0	0	0	32.045	36.431	34.9631	31.3086	32.4904	29.1313	-0.154118	0.395165	0.14818	0.543851	-0.554716	0.22354	0.000865875	0.0777926	0.000337053	7.44578e-05	0	0	0	0	0	0	0	32.8107	25.4347	28.2504	23.2638	37.1256	29.476	33.7306	31.5056	34.3515	24.9406
437	6644	1102	hypothetical protein VOLCADRAFT_120454 [Volvox carteri f. nagariensis]	GO:0006605,GO:0009306,GO:0016021,GO:0016020,GO:0006886,GO:0015450,GO:0005622	-0.191232	-0.00901461	-0.377871	0.279938	0.944734	0.0132134	0	0	0	0	0	50.6482	58.7335	45.0049	58.0709	59.0044	58.5121	-0.00169602	0.458374	0.741829	0.841667	-0.455681	0.992885	0.00155793	0.000143739	0.000315535	0.000608434	0	0	0	0	0	0	0	81.6007	51.4334	44.1896	36.082	58.6579	81.4982	71.0879	74.5307	65.472	42.5906
439	3962	2707.5	isco large subunit-binding protein subunit beta	GO:0044267,GO:0005524,GO:0005737,GO:0006457,GO:0000166,GO:0042026	0.20254	-0.0142215	-0.164667	0.000162147	0.392556	0.000301298	0	0	0	0	0	733.976	593.506	503.228	637.691	599.431	564.122	-0.214051	0.501492	0.755385	0.999891	-0.541832	0.012273	4.10804e-06	2.33426e-06	3.26722e-07	2.97166e-07	0	0	0	0	0	0	0	506.372	358.674	371.044	270.511	559.592	436.383	508.13	626.955	541.915	384.083
440	2940	2239.67	protein	GO:0051082,GO:0046872,GO:0005524,GO:0006457,GO:0009408,GO:0031072	-0.176908	-0.405077	-0.408244	0.000521685	2.40021e-05	0.000219778	0	0	0	0	0	279.717	256.127	236.112	316.372	339.428	313.792	-0.28074	0.563703	0.333987	0.939925	-0.571376	0.00237961	1.58284e-05	0.000525522	1.83262e-06	1.72351e-05	0	0	0	0	0	0	0	391.018	205.651	244.178	158.758	334.546	321.752	304.349	308.118	305.42	224.901
441	4040	1702	vacuolar h+ atpase v0 subunit d	GO:0015078,GO:0033179,GO:0033177,GO:0015991	0.126478	0.224402	0.129759	0.271337	0.0979196	0.203976	0	0	0	0	0	41.7368	46.676	40.0803	38.0796	39.9829	36.6481	-0.167182	0.305664	0.705229	0.202305	-0.107109	0.232399	0.00715826	9.0911e-05	0.00113468	0.193326	0	0	0	0	0	0	0	29.3466	38.3442	23.4664	29.9252	29.8157	26.0037	47.6564	38.8821	34.5846	27.6213
443	2763	2855.5	protein		0.295321	0.26072	0.0478813	0.00128336	0.0454936	0.556347	0	0	0	0	0	44.7267	42.1365	36.3714	36.2512	34.9566	35.16	-0.0760736	0.0658299	0.632181	0.572673	-0.137284	0.605417	0.329261	0.000503452	0.000459186	0.122807	0	0	0	0	0	0	0	18.9804	27.1033	18.7848	20.8096	25.4232	17.9597	28.3959	29.5843	31.4706	23.0715
444	5284	2514	atp synthase beta chain	GO:0015986,GO:0045261,GO:0016469,GO:0006811,GO:0006810,GO:0046933,GO:0046034,GO:0000166,GO:0046961,GO:0017111,GO:0005524,GO:0006754,GO:0008553,GO:0015992,GO:0033178,GO:0016820,GO:0015991	-0.308927	-0.888462	-0.92973	0.000181538	5.11913e-06	8.58782e-07	0	0	0	0	0	744.498	470.054	455.498	922.509	870.753	868.467	-0.0437375	-0.00114129	0.701008	0.184836	-0.439615	0.209515	0.960273	4.09958e-07	3.03635e-06	1.1672e-06	0	0	0	0	0	0	0	631.338	760.161	550.392	724.101	833.479	612.585	759.603	895.344	823.221	614.313
445	3756	4237	carbamoyl-phosphate synthase	GO:0046872,GO:0006807,GO:0005524,GO:0016874,GO:0008152,GO:0003824	-0.130119	-0.120563	-0.0400843	0.0257525	0.0624121	0.0920878	0	0	0	0	0	164.162	156.387	187.339	179.669	170.027	192.661	-0.0790339	0.997834	0.417636	0.641567	-0.731304	0.0364634	2.36655e-06	1.95952e-05	7.82392e-07	4.68737e-07	0	0	0	0	0	0	0	173.145	108.819	130.147	103.282	216.686	163.868	218.221	174.206	161.683	130.137
446	1265	1230	glutamate-1-semialdehyde- -aminomutase	GO:0016740,GO:0030170,GO:0042286,GO:0008483,GO:0003824,GO:0006779,GO:0015995,GO:0016853,GO:0009536,GO:0009507,GO:0033014	0.402234	-0.888748	-0.605854	0.00111138	1.44567e-05	0.000103984	0	0	0	0	0	481.057	185.3	241.833	363.706	344.097	368.123	-0.0966781	-0.843724	0.568708	-0.533185	-0.713415	0.10824	1.08329e-05	0.000102551	4.96256e-05	1.26691e-05	0	0	0	0	0	0	0	355.035	424.101	248.297	434.121	431.011	332.007	236.041	368.838	299.52	262.658
447	6606	844	ribosomal protein s20	GO:0003735,GO:0006412,GO:0015935,GO:0005840,GO:0005622	0.167102	0.277022	0.592446	0.000668749	0.000672891	2.32645e-06	0	0	0	0	0	961.64	1102.4	1164.14	856.218	909.662	771.718	-0.0644413	0.338672	0.802969	0.258523	-0.232584	0.182461	0.000260002	6.8865e-06	0.000286996	0.000395118	0	0	0	0	0	0	0	843.518	986.611	583.448	722.925	717.861	806.529	1248.38	1018.6	865.086	611.091
450	2290	1135	protochlorophyllide reductase b	GO:0016630,GO:0015979,GO:0000166,GO:0055114,GO:0016491,GO:0015995,GO:0008152,GO:0009507,GO:0009536	0.738883	-0.467481	-0.713911	8.47479e-05	0.00157885	2.06591e-06	0	0	0	0	0	502.214	200.778	201.501	300.342	277.976	331.158	-0.0343034	-1.69701	0.756285	-1.1776	-0.361358	0.463314	1.25267e-06	9.09446e-05	3.36478e-07	1.48365e-05	0	1	0	1	0	2	1	222.856	502.955	163.019	504.216	284.961	217.562	154.534	275.838	222.346	221.603
451	3160	4106	uncharacterized protein		0.0374664	0.230531	0.409423	0.768601	0.0773049	0.000220083	0	0	0	0	0	15.169	17.0255	19.4394	14.7735	14.3844	14.382	-0.322415	0.101957	-0.0624788	0.477009	-0.721423	0.0245033	0.108713	0.446761	0.00154781	0.000319399	0	0	0	0	0	0	0	17.5729	12.5338	12.7216	8.91782	18.1254	13.8635	13.5264	12.1652	12.7631	10.5637
452	805	5901	wd repeat-containing protein 19-like	GO:0030117,GO:0005488,GO:0016192,GO:0005198,GO:0006886	-0.124201	0.384386	-0.020708	0.0621646	0.00390789	0.61756	0	0	0	0	0	23.604	33.0615	29.701	25.8015	25.1094	30.1534	-0.152818	-0.145622	0.780182	-0.468946	0.0854845	0.156762	0.0223029	4.6222e-05	0.000169211	0.26127	0	0	0	0	0	0	0	21.86	33.7404	14.2109	36.0589	19.9625	19.5595	30.4243	25.1099	25.7545	21.2282
453	2894	1598	alpha-soluble nsf attachment protein	GO:0005488,GO:0006886,GO:0005622	-0.102476	0.0432218	-0.0976822	0.454312	0.559074	0.237928	0	0	0	0	0	67.5984	78.1127	76.6243	72.3907	75.8627	82.1868	-0.213196	-0.0266263	0.61947	-0.274176	0.0308254	0.162654	0.450042	0.000241662	0.0156969	0.638269	0	0	0	0	0	0	0	61.4179	84.6649	48.7409	88.2786	59.3891	53.0402	83.1391	75.4991	72.799	60.6541
455	5497	3608	glucosamine--fructose-6-phosphate aminotransferase	GO:0016051,GO:0004360,GO:0005737,GO:0005975,GO:0005529	0.112497	0.342505	0.318632	0.213547	0.045933	0.0704205	0	0	0	0	0	23.0773	22.8989	23.034	21.3157	17.7974	18.2339	-0.186396	0.127432	0.261566	-0.262069	-0.471955	0.0231086	0.288639	0.0352809	0.00469323	0.000653111	0	0	0	0	0	0	0	22.8371	19.6585	14.9994	21.5286	21.0344	19.9476	21.6009	18.1433	17.7968	14.8949
456	4321	2369	heat shock protein 70b	GO:0051082,GO:0005524,GO:0006950,GO:0006457,GO:0000166	0.187316	0.0309545	-0.00818604	0.000726599	0.185989	0.726737	0	0	0	0	0	1328.17	1180.32	942.368	1166.4	1155.45	947.704	0.0233973	-0.0599631	0.573648	0.380797	-0.497924	0.413132	0.00320136	1.71236e-06	1.73325e-06	7.60881e-07	0	0	0	0	0	0	0	1222.2	1008.73	810.86	827.576	1151.23	1242.32	967.662	1207.25	1077.84	814.931
457	4283	2580	pyruvate dehydrogenase kinase	GO:0016301,GO:0004673,GO:0000160,GO:0005524,GO:0016310,GO:0000155,GO:0007165,GO:0018106	-0.106114	-0.145657	-0.14831	0.105123	0.170626	0.0324593	0	0	0	0	0	50.0665	48.5	46.155	54.0302	53.8404	51.244	-0.132902	0.195887	0.267439	0.28553	-0.464858	0.178843	0.00468275	0.0202402	0.00860962	0.000123797	0	0	0	0	0	0	0	78.2727	51.9445	45.4437	44.2672	56.9582	71.3413	59.6045	54.7207	54.0577	40.9956
458	7263	2658	acetyltransferase (isoleucine patch superfamily protein)	GO:0016740	-0.398506	-0.282676	-0.424553	0.00599492	0.00992918	0.000915995	0	0	0	0	0	42.7912	43.2074	41.4423	56.6726	52.7659	55.9376	-0.100756	-0.15477	0.394088	-0.167312	-0.259926	0.189287	0.185437	0.00168941	0.0153239	0.00390752	0	0	0	0	0	0	0	62.0933	69.0311	44.838	59.9831	47.3988	57.8928	62.0226	59.3531	53.2622	39.4271
459	3177	1315.5	elmo domain-containing protein a-like	GO:0005856,GO:0006909	0.0630248	-0.0918997	-0.240541	0.453673	0.604022	0.197858	0	0	0	0	0	27.9898	23.8174	21.7628	26.7886	25.4614	25.6423	-0.478065	0.232719	0.705352	0.286717	-0.21452	0.0227637	0.0851667	0.00174584	0.0365819	0.0390042	0	0	0	0	0	0	0	28.0191	25.0418	18.1614	20.6882	20.7373	19.8608	29.4918	30.1458	25.6005	17.7384
460	5412	2026	malate dehydrogenase, mitochondrial	GO:0030060,GO:0044262,GO:0000166,GO:0055114,GO:0005975,GO:0016616,GO:0016491,GO:0003824,GO:0006108	-0.515213	-1.10104	-0.964875	9.66945e-05	2.7505e-06	1.12533e-06	0	1	0	1	1	343.593	190.425	203.687	491.319	409.679	398.456	-0.0270934	0.756632	0.88443	0.581304	-0.198435	0.472276	6.39927e-07	6.4826e-07	8.50982e-07	5.57982e-05	0	0	0	0	0	0	0	373.927	334.713	274.663	268.521	308.675	367.049	566.136	507.981	402.283	268.865
461	3862	3931	cpd photolyase	GO:0003913,GO:0006281,GO:0016829,GO:0003904	-0.277894	-0.0595898	0.329748	0.000528692	0.0877715	6.25758e-05	0	0	0	0	0	144.868	219.781	204.528	175.8	229.072	162.504	-0.123991	0.557485	0.0476006	1.18127	-0.924908	0.022316	4.00181e-05	0.110481	5.7142e-07	4.88463e-07	0	0	0	1	0	1	1	217.971	114.86	174.656	95.9637	254.5	199.968	169.55	180.579	218.884	133.607
463	376	3469	aminoacyl-t-rna synthetase	GO:0006426,GO:0005524,GO:0005737,GO:0000166,GO:0004820	-0.00490661	-0.448736	-0.281751	0.965712	0.000652161	0.0145148	0	0	0	0	0	40.2011	34.1505	34.4812	40.3628	46.9894	42.0787	-0.105013	-0.235396	0.07865	0.319614	-0.598226	0.388992	0.0590828	0.18384	0.011535	3.3343e-05	0	0	0	0	0	0	0	54.2323	37.39	32.4495	32.4628	50.0776	50.4236	31.5177	34.2914	40.7849	32.7475
464	1863	1972	nucleosome assembly protein	GO:0006334,GO:0005634	-0.57305	-0.701709	-0.570671	0.000176587	2.38226e-05	7.57222e-06	0	0	0	0	0	194.945	160.393	165.67	290.647	261.423	246.537	-0.178211	0.956867	0.234527	0.958552	-0.654609	0.000491303	1.8866e-06	0.00399785	6.47373e-07	1.10834e-06	0	0	0	0	0	0	0	422.959	198.476	266.158	134.743	282.449	373.686	386.077	313.213	262.805	179.078
465	5944	1989	uridine 5 -monophosphate synthase	GO:0016740,GO:0006207,GO:0044205,GO:0004588,GO:0004590,GO:0003824,GO:0006221,GO:0009116,GO:0008152	-0.185541	-0.523955	-0.441863	0.0319274	0.00366658	0.00148659	0	0	0	0	0	95.4809	73.4667	73.5562	108.722	105.781	100.465	-0.13385	0.693981	0.382106	0.937465	-0.469824	0.1524	0.000162983	0.000366079	2.44907e-05	0.000462508	0	0	0	0	0	0	0	143.782	79.5005	84.4528	49.9048	101.431	130.864	128.985	110.23	96.402	73.0213
466	2442	1902	predicted protein [Chlamydomonas reinhardtii]	GO:0005525,GO:0003924,GO:0006184,GO:0000166,GO:0005622	-0.424396	-0.296386	-0.0954096	0.000133292	0.00503608	0.0783673	0	0	0	0	0	152.002	206.997	157.669	204.407	253.987	168.544	-0.076911	0.676722	0.0620055	1.35366	-0.759184	0.244549	2.75743e-05	0.0923914	1.30037e-06	9.98488e-07	0	0	0	1	0	1	1	303.416	126.793	199.628	97.6265	259.236	287.49	203.373	208.449	250.834	152.738
467	5186	1546	protein	GO:0051603,GO:0004175,GO:0016787,GO:0005634,GO:0005737,GO:0004298,GO:0005839,GO:0000502,GO:0008233,GO:0006508	-0.109199	-0.203346	-0.403231	0.100439	0.056189	0.00114132	0	0	0	0	0	70.5182	61.8333	60.6797	76.144	71.3714	80.7011	-0.188551	0.0664301	0.760216	0.524113	-0.0642884	0.113973	0.54317	0.00015388	0.000102781	0.223316	0	0	0	0	0	0	0	62.4269	65.4867	48.6271	50.831	65.3037	54.7473	68.3661	83.0663	73.5616	62.3355
469	11	748	ribosomal protein psrp-3 ycf65	GO:0009536,GO:0003735,GO:0006412,GO:0005840,GO:0005622	-0.23089	-0.503774	-0.203674	0.0232115	0.000946746	0.00949282	0	0	0	0	0	350.15	328.375	318.849	410.528	465.744	367.435	-0.0408234	0.261937	0.560811	0.831456	-0.563997	0.591607	0.00442306	5.49954e-05	8.5503e-06	0.000213559	0	0	0	0	0	0	0	420.674	289.429	283.692	225.339	372.206	408.853	347.171	418.957	401.43	251.027
470	2892	3998	protein	GO:0016791,GO:0016311	-0.186886	0.248979	0.547577	0.00410364	0.00390789	8.01865e-05	0	0	0	0	0	48.5672	66.8338	76.4426	55.4157	56.0642	51.9819	-0.0196132	0.210581	0.136459	0.0972415	-0.976979	0.813263	0.0220376	0.00582847	0.050919	7.23216e-07	0	0	0	0	0	0	0	82.0495	51.1613	49.8851	48.1952	76.2882	80.8906	59.3502	54.9122	51.6463	38.2755
471	1210	903	rna-binding protein 8a	GO:0003723,GO:0003676,GO:0005737,GO:0000166,GO:0006396,GO:0005634	-0.176138	-0.326301	-0.728867	0.147657	0.00993617	0.00030671	0	0	0	0	0	108.483	83.7972	74.1276	122.649	105.459	123.417	-0.118731	-0.0317586	0.783215	0.549051	-0.20405	0.175295	0.631902	2.78418e-05	0.000114682	0.0121628	0	0	0	0	0	0	0	118.115	113.948	85.1159	84.7699	115.545	108.858	111.363	147.229	124.458	100.105
472	4227	1355	cytochrome c1 heme protein	GO:0020037,GO:0009055,GO:0005506	-0.221235	-0.242616	-0.0826593	0.00153669	0.00684054	0.112489	0	0	0	0	0	160.394	169.969	158.935	187.077	201.353	168.245	0.0208531	0.150067	0.707703	0.291783	-0.361678	0.852164	0.127856	1.87881e-05	0.000797687	3.47193e-05	0	0	0	0	0	0	0	194.697	168.531	121.008	147.08	163.104	197.605	186.897	198.229	180.193	126.729
473	1496	1793	actin	GO:0005524,GO:0005737,GO:0005856,GO:0000166	-0.57226	-0.540286	-0.511184	0.000338448	0.000329245	6.49238e-06	0	0	0	0	0	144.776	146.48	145.592	215.479	213.493	207.92	-0.0601047	0.597167	0.26022	0.84242	-0.528922	0.0510689	0.000159099	0.00238622	5.40287e-06	1.65278e-05	0	0	0	0	0	0	0	178.233	193.663	179.351	125.267	231.062	170.911	293.482	215.055	225.292	159.867
474	4874	3863	3 -cyclic-nucleotide phosphodiesterase	GO:0046872,GO:0016787,GO:0008152,GO:0008081,GO:0003824,GO:0007165,GO:0004114	-0.0418678	0.486961	0.316919	0.678109	0.000903389	0.0116689	0	0	0	0	0	35.4421	49.9201	44.2999	36.4177	35.3585	35.4699	-0.111052	0.0994961	0.238668	-0.139624	-0.403964	0.282297	0.377475	0.0318493	0.0240802	0.0026844	0	0	0	0	0	0	0	50.7837	39.1106	28.9258	36.6242	36.2439	47.0434	42.1392	34.1701	33.1377	27.1776
475	7045	1668	phosphoric ester hydrolase	GO:0008152,GO:0016020,GO:0003824	0.006372	-0.0353911	-0.105827	0.942082	0.77356	0.133967	0	0	0	0	0	49.8093	49.9585	47.4569	49.6787	51.2392	51.1062	-0.360791	0.436174	0.695368	0.637435	-0.290461	0.0450323	0.002868	2.44769e-05	0.000231719	0.00394174	0	0	0	0	0	0	0	37.4939	38.6962	28.7315	29.9283	40.2131	29.0078	52.8329	47.1309	47.0487	32.6774
476	6634	1583	protein	GO:0009507,GO:0005198	0.976098	0.687461	1.24609	0.00222319	0.0751885	0.00193345	0	0	1	1	1	20.7176	20.1916	22.6464	9.93146	12.5625	9.1847	-0.214319	-0.149225	0.538648	0.0107791	-0.558957	0.436799	0.584346	0.0543027	0.96174	0.0019638	0	0	0	0	0	0	0	8.48303	13.4726	6.54903	10.5487	11.6098	7.10358	12.0171	10.1349	10.5024	7.57701
478	2706	2988	protein prolifera	GO:0006260,GO:0005524,GO:0006270,GO:0000166,GO:0017111,GO:0005634,GO:0003677	0.289206	-0.65302	0.0800446	0.0346388	0.000253751	0.383339	0	0	0	0	0	37.125	18.7058	34.5933	30.3206	29.9628	32.6944	-0.215394	0.227012	0.223363	0.128652	-0.326774	0.202354	0.0315104	0.0316627	0.240808	0.000338373	0	0	0	0	0	0	0	17.6985	29.7961	29.1907	29.0083	31.354	15.1277	35.0105	34.2707	31.8631	24.7853
479	5489	2369	protein	GO:0016301,GO:0030955,GO:0004743,GO:0016310,GO:0016740,GO:0000287,GO:0003824,GO:0006096	-0.300117	-0.68369	-0.587371	0.0061949	0.000256852	0.000301591	0	0	0	0	0	69.1647	46.8001	47.244	85.3032	75.7863	71.4937	-0.0848461	0.595242	0.44166	0.866693	-0.582673	0.123602	0.000276523	8.07482e-05	5.05645e-06	5.60907e-05	0	0	0	0	0	0	0	120.949	58.2242	68.0116	42.9396	81.0323	114.001	88.536	92.7328	79.107	53.8345
481	4033	725	protein	GO:0051082,GO:0006457,GO:0051087,GO:0016272	-0.325748	-0.449935	-0.517449	0.00187517	0.0135784	0.00299942	0	0	0	0	0	123.94	112.779	106.944	155.554	154.165	152.875	-0.188665	0.389362	0.952419	0.560554	-0.175335	0.367461	0.00113747	9.09446e-05	0.00020335	0.0126326	0	0	0	0	0	0	0	122.726	124.335	84.0394	99.3643	118.234	107.652	162.925	162.941	147.11	104.558
483	4816	538	pv-fam-d protein		-0.702765	-0.599074	-0.712319	0.00202077	0.00356887	0.00051128	0	0	0	0	0	93.3058	96.8638	90.6843	152.527	146.43	149.478	-0.371555	-0.12589	0.505401	-0.0315758	-0.278233	0.0290248	0.305129	0.00183614	0.704341	0.0528482	0	0	0	0	0	0	0	130.215	149.25	93.0548	134.034	126.719	100.285	136.68	132.49	130.812	104.355
484	2736	2086	ring finger protein 10-like		-0.275716	-0.417138	-0.178251	0.0394087	0.00847092	0.119064	0	0	0	0	0	17.5603	16.1935	15.4301	21.5307	22.0249	17.5982	-0.259991	0.191597	0.474256	0.686748	-0.749649	0.0708026	0.291549	0.0138496	0.00165745	2.36987e-05	0	0	0	0	0	0	0	15.3405	14.6844	13.0578	10.0835	21.3129	12.6693	16.9195	18.6231	16.7884	12.275
485	1895	3758	zinc finger family protein	GO:0008270,GO:0005622	-0.356385	-0.39201	-0.334585	0.00276419	0.0198573	0.00727118	0	0	0	0	0	46.7697	39.2809	33.3099	60.1162	51.6525	42.2663	0.0493288	0.839209	0.464427	0.774977	-0.606386	0.367461	0.000113596	6.36073e-05	1.12612e-06	2.93929e-05	0	0	0	0	0	0	0	79.0496	40.3873	45.2172	29.9231	52.5049	81.784	72.9734	62.7611	51.9021	34.1575
486	374	2779	hypothetical protein VOLCADRAFT_87436 [Volvox carteri f. nagariensis]		0.0258353	0.553131	0.47902	0.934618	0.00218338	0.0125902	0	0	0	0	0	9.58749	12.104	10.8526	9.22723	7.93211	7.47101	-0.0784579	-0.438463	-0.281989	-0.164425	-0.475885	0.539356	0.0472874	0.16814	0.263795	0.00390715	0	0	0	0	0	0	0	10.2486	8.9552	7.75656	9.16581	10.6506	9.65747	6.26595	6.16866	8.13969	7.38839
488	6060	501.333	protein	GO:0003735,GO:0006412,GO:0015935,GO:0030529,GO:0005840,GO:0005622	0.139089	0.292136	0.496382	0.0507348	8.54275e-05	0.000112749	0	0	0	0	0	2009.75	2350.54	2336.26	1825.08	1919.48	1655.15	-0.149519	0.40431	0.64924	0.36238	-0.663008	0.0101368	1.92642e-05	4.7376e-06	3.5526e-05	6.92157e-06	0	0	0	0	0	0	0	1904.28	1837.36	1296.25	1390.35	1843.39	1717	2432.12	2033.37	1787.42	1163.82
489	5512	3837	t-complex protein 1 subunit alpha-like	GO:0051082,GO:0044267,GO:0005524,GO:0005737,GO:0006457,GO:0000166	-0.284974	-0.216207	-0.412112	0.0026536	0.00150987	0.00154405	0	0	0	0	0	75.3465	76.5447	75.4172	91.969	89.1032	100.517	-0.162251	0.191501	0.641457	0.214911	-0.0130515	0.0826339	0.00424128	4.13571e-06	0.00835295	0.847027	0	0	0	0	0	0	0	86.4506	88.3973	60.7148	71.7526	70.1318	77.2036	101.08	95.2912	83.3318	69.4752
490	25	3920	cell division protein		-0.312174	-0.236157	-0.396411	0.00732394	0.0139486	0.00631393	0	0	0	0	0	49.0785	45.1092	41.4294	61.0785	53.3061	54.6907	0.0255583	-0.0480098	0.610841	0.27292	-0.39918	0.588715	0.26915	5.11703e-05	0.00277351	0.000353459	0	0	0	0	0	0	0	66.175	52.2459	38.0032	45.5383	54.8328	67.3575	50.4666	58.5522	55.2349	41.3408
491	1347	1243	glutathione s-transferase		0.3125	0.165688	0.00876887	0.0162707	0.272222	0.919943	0	0	0	0	0	72.6576	69.1262	57.183	58.3556	61.3714	56.6696	-0.14708	-0.0278368	0.896335	0.334775	0.0777238	0.465734	0.79859	0.000531084	0.00373817	0.360347	0	0	0	0	0	0	0	40.2339	61.4742	31.7025	40.9844	39.3001	36.1588	60.0256	59.5845	51.8638	41.3999
492	115	3425	hypothetical protein [Dunaliella viridis]	GO:0003723,GO:0003676,GO:0006278,GO:0004523,GO:0008270,GO:0003964	0.657888	0.540734	0.298373	0.000950777	0.000829507	0.00629826	0	0	0	0	0	72.4491	64.7244	60.607	45.6142	44.2604	49.0883	0.103663	-0.204994	0.486648	-0.341783	0.04781	0.432928	0.0132876	0.000468519	0.000217581	0.295568	0	0	0	0	0	0	0	37.4728	58.8779	32.9786	64.8184	39.4062	40.2148	50.9712	46.5754	50.9409	40.7445
493	3890	6968	protein	GO:0004386,GO:0003676,GO:0005524,GO:0016787,GO:0000166,GO:0017111,GO:0008026	-0.148775	-0.0779983	-0.169049	0.0171604	0.0740128	0.00585016	0	0	0	0	0	71.32	70.578	62.5979	79.1281	74.5615	70.4987	-0.0655564	0.0144171	0.306772	0.0156956	-0.567831	0.0792386	0.844147	0.000688657	0.544187	2.78969e-06	0	0	0	0	0	0	0	79.4102	71.391	60.7453	69.5885	82.0945	75.8393	72.2338	75.4332	70.3524	55.0502
495	7165	2823.25	methyltransferase type 11		0.216376	-0.149466	0.0139575	0.00281533	0.00240064	0.733108	0	0	0	0	0	238.431	181.404	211.12	205.179	201.295	208.972	0.0240359	-0.401284	0.626095	-0.0374775	-0.179847	0.373927	4.96606e-05	3.31982e-06	0.279544	0.00104028	0	0	0	0	0	0	0	186.516	199.597	128.892	193.556	186.903	189.694	150.856	199.487	188.536	164.895
497	6355	3092	predicted protein [Chlamydomonas reinhardtii]		0.445771	0.711627	1.13723	0.0129978	0.00325814	2.12139e-05	0	0	1	1	1	20.4992	20.2405	26.4419	14.8088	12.0156	11.4756	0.0572867	-0.0136868	0.53065	-0.217705	-0.391235	0.728173	0.923805	0.00369317	0.0895138	0.00230649	0	0	0	0	0	0	0	6.32949	14.8936	8.78287	16.0505	12.1857	6.60842	14.67	13.1828	13.7465	9.03671
498	4698	1815	protein	GO:0008643,GO:0016021,GO:0016020,GO:0006810,GO:0005886	0.00134487	0.188005	0.323561	0.977501	0.367262	0.0114841	0	0	0	0	0	32.872	36.6949	41.5523	32.8448	32.0766	32.9201	-0.281307	0.667872	0.37719	0.718171	-0.266331	0.0191316	5.80226e-05	0.0471385	0.00207423	0.0222645	0	0	0	0	0	0	0	47.7394	25.5166	26.5268	21.0901	30.1355	39.0569	41.1506	34.4817	35.3702	24.9305
499	3587	2418	dna polymerase alpha subunit two	GO:0006260,GO:0003887,GO:0003677	0.444145	0.434923	0.242426	0.00854163	0.0643377	0.051732	0	0	0	0	0	20.9392	22.0164	22.4875	15.0944	16.2737	18.8782	-0.164484	0.15539	0.999081	0.364361	0.167808	0.589848	0.401862	0.00112475	0.0162731	0.15418	0	0	0	0	0	0	0	4.25852	13.6219	7.56117	12.1233	10.5063	3.65447	15.4152	16.0379	15.904	11.9058
500	4397	3665	protein	GO:0004386,GO:0003676,GO:0005524,GO:0016787,GO:0008026	-0.655395	-0.986511	-0.950943	2.53429e-05	8.17404e-06	1.09718e-05	0	0	0	0	0	111.713	79.2311	80.846	176.484	157.906	157.083	-0.159692	1.26213	0.109011	1.28149	-0.754057	0.0157484	3.4124e-06	0.00347769	1.95979e-06	2.68263e-06	0	1	0	1	0	2	1	308.963	70.4263	161.536	66.4386	189.501	276.575	170.21	174.288	162.781	111.969
501	7259	662	protein	GO:0003735,GO:0006412,GO:0015935,GO:0030529,GO:0005840	0.00682864	0.18323	0.543615	0.908493	0.00165242	8.81594e-06	0	0	0	0	0	775.971	898.801	1059.03	772.139	791.337	726.059	0.0763231	0.00887259	0.811381	0.175534	-0.348809	0.236904	0.8904	5.40515e-06	0.000762058	4.60005e-06	0	0	0	0	0	0	0	719.131	731.594	459.733	677.801	706.384	758.806	736.826	807.117	765.409	554.479
502	1056	3511	rna-binding protein	GO:0003676,GO:0005524,GO:0004672,GO:0000166,GO:0006468,GO:0016772,GO:0004674	-0.442906	-0.360615	-0.291305	0.000931481	0.000616113	0.000922648	0	0	0	0	0	52.2144	57.9548	57.3604	71.3575	74.6492	70.3933	-0.195613	0.413115	0.364741	0.409844	-0.553112	0.0302714	0.00138846	0.00113828	0.000436484	9.09123e-06	0	0	0	0	0	0	0	75.6178	52.6987	53.2051	50.6722	73.5537	65.918	70.5245	68.8808	67.6506	49.8111
503	1071	3509	structural maintenance of chromosomes protein 5 puta		-0.161276	0.0102635	0.00789873	0.0363887	0.787642	0.908437	0	0	0	0	0	28.3753	33.7648	34.6705	31.8684	33.5106	34.4309	-0.168015	0.194137	1.04198	0.404853	0.319663	0.215785	0.0898102	2.46004e-05	0.0040296	0.000907992	0	0	1	0	0	1	1	12.646	32.456	16.5174	24.3316	19.9267	11.1746	37.2009	35.0451	32.6528	25.0837
504	115	4295	reverse transcriptase	GO:0003723,GO:0003676,GO:0006278,GO:0004523,GO:0008270,GO:0003964	0.185256	-0.170371	-0.387629	0.000649855	0.0251753	0.00101253	0	0	0	0	0	86.612	66.2666	66.243	76.0542	74.7135	86.8379	-0.0544589	-0.36783	0.654569	-0.241605	0.0677329	0.34335	0.000704756	2.33752e-05	2.32409e-05	0.193431	0	0	0	0	0	0	0	67.7677	89.7467	49.2446	90.7174	63.2844	65.2569	69.3808	78.1266	76.5804	66.3301
505	648	2097	expressed protein [Chlorella variabilis]		-0.0542952	0.0266595	0.0962728	0.658853	0.860925	0.522687	0	0	0	0	0	21.3859	23.0402	23.2526	22.2944	22.5108	21.7251	-0.188289	0.00988416	0.422663	0.481628	-0.333532	0.390108	0.959119	0.0376303	0.00281744	0.00299462	0	0	0	0	0	0	0	21.7417	20.2493	15.7353	15.9534	21.9502	19.0366	20.245	21.4994	22.5825	17.2418
506	3441	1371	gdp-mannose golgi apparatus	GO:0016021,GO:0016020	0.13922	-0.00032262	-0.204991	0.456993	0.999309	0.123643	0	0	0	0	0	44.1459	37.005	30.3858	39.6155	37.0202	35.087	-0.357944	0.344644	0.728235	0.947082	-0.258836	0.0393273	0.103973	0.000484223	0.00154427	0.00955428	0	0	0	0	0	0	0	32.2061	24.7249	20.9832	18.1286	28.5152	24.9539	31.5458	35.5336	35.6566	23.6717
507	4919	1146	50s ribosomal protein l10	GO:0030529,GO:0042254,GO:0005840,GO:0005622	-0.213233	-0.258009	-0.340388	0.00639414	0.000901708	0.000126628	0	0	0	0	0	343.073	351.156	313.109	397.668	420.269	396.722	0.0854851	0.182606	0.389282	0.320842	-0.368841	0.183751	0.00375837	5.54094e-06	8.14907e-06	0.000200393	0	0	0	0	0	0	0	379.541	388.971	316.861	349.002	432.86	402.97	441.693	415.34	436.192	335.169
508	1395	254	protein	GO:0003735,GO:0006412,GO:0030529,GO:0005840,GO:0005622	0.197145	0.398247	0.496546	0.00489624	0.00736757	0.0017246	0	0	0	0	0	776.074	828.662	856.928	676.632	628.116	607.483	0.318931	-0.106838	0.703945	-0.318443	0.00340379	0.101604	0.406487	0.000925962	0.00387015	0.974771	0	0	0	0	0	0	0	761.837	948.022	478.438	958.961	616.805	950.358	878.011	778.1	768.469	618.219
509	3455	3277	protein		-0.355144	-0.59771	-0.825591	0.000395166	8.98164e-05	1.5593e-05	0	0	0	0	0	92	68.9215	60.3564	117.978	104.815	107.749	-0.0746397	-0.238888	0.651151	-0.019293	-0.296989	0.296654	0.00623911	1.06343e-05	0.675156	0.000465989	0	0	0	0	0	0	0	97.1224	101.099	70.4767	101.176	96.2515	92.1081	85.531	111.204	99.8134	78.1084
510	261	2305	hypothetical protein VOLCADRAFT_103797 [Volvox carteri f. nagariensis]	GO:0016020,GO:0000139	-0.149221	-0.215342	-0.181717	0.00943864	0.00170741	0.00376115	0	0	0	0	0	291.993	272.006	253.003	323.812	315.804	287.053	-0.0697279	0.0351444	0.325107	0.218636	-0.542799	0.167674	0.419259	2.67513e-06	3.02855e-05	1.01156e-05	0	0	0	0	0	0	0	310.456	261.694	236.703	257.23	332.679	295.852	268.147	296.779	299.495	228.108
511	3926	4000	suppressor of auxin resistance1 protein		-0.0896814	-0.155749	-0.479622	0.39052	0.159995	0.0121957	0	0	0	0	0	21.6661	19.296	14.5827	23.0817	21.6996	20.7826	-0.0895697	0.0498479	0.472277	0.182808	-0.463217	0.45774	0.195829	0.00157143	0.0755072	0.000873196	0	0	0	0	0	0	0	25.033	17.6375	17.1136	17.0061	22.1546	23.5078	18.2925	24.1167	19.3973	15.8295
512	1064	3439	wd-repeat protein		0.156084	0.398253	0.246836	0.149501	0.00319367	0.00821018	0	0	0	0	0	34.2574	42.3512	40.6855	30.7393	31.9093	34.1113	0.0449067	0.0679418	0.69723	0.0643155	0.0412755	0.769917	0.435434	0.000804378	0.164471	0.445289	0	0	0	0	0	0	0	24.3602	33.1181	18.2169	31.1002	23.844	25.2602	34.7468	30.1807	32.5443	24.5349
513	2830	3416	serine threonine-protein phosphatase 2a 65 kda regulatory subunit a beta isoform-like	GO:0005488	-0.34419	-0.415918	-0.346225	0.0025882	0.00136212	0.00111816	0	0	0	0	0	69.3231	69.7892	70.237	88.2823	93.4897	89.5629	-0.0904724	-0.130418	0.720009	-0.127431	-0.208847	0.350816	0.0216404	2.2255e-05	0.00673355	0.000279808	0	0	0	0	0	0	0	80.0242	101.753	55.9001	96.7909	78.8147	75.1092	92.8115	92.7503	88.5261	68.0423
514	204	1458.62	protein	GO:0005524,GO:0004672,GO:0006468,GO:0016772,GO:0004674	0.0536617	0.276789	0.295056	0.0954313	0.000322158	3.6374e-06	0	0	0	0	0	812.002	933.747	954.502	782.252	770.498	777.805	-0.0596269	0.265144	0.181658	0.339787	-0.28919	0.263604	0.000172248	0.000901398	0.000478581	0.00021895	0	0	0	0	0	0	0	1035.01	804.603	680.629	629.361	774.585	993.103	966.961	771.84	796.513	633.394
515	815	2157	protein xrp2	GO:0005488	0.100296	0.101255	-0.000415504	0.595851	0.485739	0.997823	0	0	0	0	0	35.5965	34.2608	31.923	33.1474	31.9493	31.9289	-0.0830279	0.00403613	0.575856	0.0390364	-0.127689	0.575739	0.973122	0.00021518	0.433737	0.126431	0	0	0	0	0	0	0	28.1408	32.6483	21.8033	30.7932	27.3417	26.4658	32.701	32.9676	31.6622	24.9771
516	1169	1281	tpr repeat protein	GO:0005488	0.680472	1.03081	0.930062	0.00714096	0.000305008	0.000211272	0	1	0	1	1	30.7545	49.2819	47.2228	18.9548	23.5746	24.2791	-0.123542	-0.0699341	0.328608	0.107916	-0.602986	0.692511	0.447217	0.0176872	0.403479	0.000186106	0	0	0	0	0	0	0	25.006	27.5322	17.947	24.4201	27.0308	23.2126	26.267	22.7343	26.3948	17.4665
518	7152	3828	atp-dependent metalloprotease	GO:0006508,GO:0005524,GO:0000166,GO:0017111,GO:0004222	-0.115294	-0.269585	-0.333628	0.207129	0.0184174	0.00255802	0	0	0	0	0	51.0476	43.0175	42.3435	55.3283	52.1617	53.6061	0.0207868	-0.105197	0.707899	0.281017	-0.258439	0.791414	0.115985	2.41515e-05	0.00276054	0.000848179	0	0	0	0	0	0	0	50.842	43.0814	32.5377	42.3066	47.4695	51.6497	39.9677	53.7906	51.5437	39.5298
519	3447	1776	n-acetyl-gamma-glutamyl-phosphate reductase	GO:0006526,GO:0051287,GO:0003942,GO:0006520,GO:0000166,GO:0005737,GO:0055114,GO:0016620,GO:0016491,GO:0046983,GO:0008652	-0.19761	-0.0774483	-0.558756	0.0154215	0.315687	0.000352969	0	0	0	0	0	97.0293	86.9274	70.3493	111.368	91.8896	103.894	-0.0521712	0.364013	0.583948	0.27524	-0.505905	0.544527	9.70907e-05	8.38275e-05	0.00478489	3.14378e-05	0	0	0	0	0	0	0	103.591	84.5031	74.44	81.1126	114.315	99.9516	109.006	112.203	98.407	80.1763
520	822	1141	uncharacterized protein c7orf62-like		-0.0165159	0.507069	-0.240727	0.946303	0.00620675	0.33265	0	0	0	0	0	18.824	27.5182	19.9283	19.0056	19.1284	23.6553	0.117178	-0.360911	1.02644	-0.889319	0.68004	0.699645	0.192256	0.004144	0.00014837	0.003011	0	0	1	0	0	1	1	7.78707	26.6166	9.50496	41.8554	9.99014	8.60782	21.0543	20.2983	22.1525	16.6867
521	864	626	40s ribosomal protein s11	GO:0003735,GO:0003723,GO:0006412,GO:0030529,GO:0005840,GO:0019843,GO:0005622	-0.0396535	0.1035	0.186022	0.116716	0.0232466	0.000121853	0	0	0	0	0	1910.89	2086.71	2103.14	1964.24	1942.24	1848.55	0.249815	-0.1349	0.782839	-0.0309494	-0.114443	0.00040999	0.000989179	4.09958e-07	0.0141914	0.00141757	0	0	0	0	0	0	0	2022.38	2404.3	1290.08	2179	1764.34	2404.89	2189.52	2220.13	2132.69	1629.69
523	7384	1516	trans-sialidase [Trypanosoma cruzi strain CL Brener]	GO:0004308,GO:0009405	-0.111328	-0.315962	-0.272428	0.0520943	0.00295721	0.000135371	0	0	0	0	0	205.061	177.039	235.987	221.616	220.507	285.262	-0.237027	-0.0071801	0.233935	-0.0113357	-0.445378	0.0174421	0.73159	0.0111814	0.707412	2.34512e-06	0	0	0	0	0	0	0	230.701	182.062	161.563	203.125	274.62	195.563	181.18	190.172	201.528	201.408
524	765	2658	transportin-2 isoform 3	GO:0005488,GO:0006886,GO:0008565,GO:0005622	0.273684	0.282883	0.261212	0.0625388	0.00972392	0.0115115	0	0	0	0	0	30.6762	29.5168	29.8119	25.1167	24.1025	24.7563	-0.133119	-0.217159	0.323238	-0.115249	-0.291646	0.0867768	0.113596	0.000931859	0.0955349	0.00888244	0	0	0	0	0	0	0	27.3213	26.3318	19.2249	24.7647	25.5329	24.8192	22.5346	24.3019	22.8236	20.6455
525	3775	2853	minichromosome maintenance protein 2	GO:0006260,GO:0005524,GO:0006270,GO:0000166,GO:0017111,GO:0005634,GO:0003677	0.759762	-0.438516	0.175717	0.000340123	0.000690751	0.00798162	0	0	0	0	0	62.5351	28.037	44.945	36.4531	38.3515	39.6456	-0.15927	0.0471909	0.401826	0.179475	0.085387	0.249383	0.687716	4.08059e-05	0.0106446	0.342816	0	0	0	0	0	0	0	18.3332	38.5039	32.0137	37.2334	33.3241	16.2931	39.7309	42.6163	42.2456	35.2786
527	4925	1571.4	sodium phosphate symporter	GO:0006817,GO:0016020,GO:0005315	0.182681	0.675707	0.770914	0.00401577	8.57911e-06	3.02877e-06	0	0	0	0	0	694.347	922.618	1015.57	611.589	577.155	594.62	-0.0580885	-0.0356593	-0.598274	-0.293676	-1.34684	0.0105168	0.107578	1.34216e-06	4.16364e-05	9.70609e-08	0	0	0	0	1	1	1	2335.93	1113.18	915.594	734.587	1126.03	2243.71	1086.08	604.429	599.061	442.156
529	1118	1654	glutathione peroxidase	GO:0055114,GO:0016491,GO:0006979,GO:0004602,GO:0004601	0.777814	0.493215	0.169848	0.00509231	0.00300026	0.0738886	0	0	0	0	0	25.4608	23.2928	21.2037	14.3899	16.2678	18.698	-0.144256	0.349373	0.568087	0.413396	0.121872	0.55034	0.00803241	0.00192103	0.0322112	0.212529	0	0	0	0	0	0	0	12.0863	17.6165	10.3576	13.3031	12.4574	10.9709	22.7211	15.8334	17.9172	13.6428
530	4365	2968	translation initiation factor fusion with methylthioribose kinase	GO:0046522,GO:0044249,GO:0044237,GO:0016772,GO:0009086	-0.415341	-0.555847	-0.58929	0.00123531	0.000486407	0.000399328	0	0	0	0	0	47.9135	41.1558	36.6476	64.1836	60.8559	55.672	0.024343	0.242341	0.461238	0.787928	-0.364587	0.789691	0.0104922	0.000167225	6.47241e-05	0.000120684	0	0	0	0	0	0	0	71.3821	49.4016	45.1706	36.0003	58.5497	72.6518	58.6412	62.5489	62.8222	45.2471
535	5172	3345	glycerol-3-phosphate acyltransferase		0.0664068	0.053204	0.0840662	0.313483	0.476713	0.345083	0	0	0	0	0	29.1647	30.5432	31.5879	27.8364	29.4083	29.8311	-0.404391	-0.36819	0.799507	-0.188557	-0.177787	0.0410387	0.00278683	0.000768405	0.0634573	0.01407	0	0	0	0	0	0	0	22.778	28.1445	14.3068	27.8124	23.1591	16.8766	21.5753	25.6458	24.3518	20.3712
536	2887	1280	60s ribosomal protein l35	GO:0003735,GO:0006412,GO:0005840,GO:0005622	0.141802	0.241848	0.470715	0.00896425	0.00025754	5.39047e-06	0	0	0	0	0	1136.84	1325.2	1506.21	1030.44	1120.42	1086.57	-0.046876	0.112551	0.986611	0.459123	-0.231146	0.326036	0.00614595	1.51182e-06	1.84221e-06	5.92536e-05	0	0	0	0	0	0	0	915.507	1076.05	639.888	902.154	950.641	886.129	1163.5	1268.89	1240.68	809.728
537	4050	871	hypothetical protein CHLREDRAFT_144312 [Chlamydomonas reinhardtii]		-0.312599	-0.563493	-0.638692	0.0668721	0.0251694	0.0264571	0	0	0	0	0	26.3722	21.5016	18.4108	32.8199	31.9599	29.4732	-0.210824	0.569183	0.364543	0.815074	-0.975654	0.4142	0.0204472	0.0420681	0.00423531	0.000202167	0	0	0	0	0	0	0	61.5276	19.2929	25.0198	15.289	35.6577	53.7994	29.108	32.2676	27.7838	17.5442
538	3744	2246	carboxyesterase-related protein	GO:0016787,GO:0008152	0.14631	0.336257	0.306274	0.127411	0.00495719	0.0102672	0	0	0	0	0	44.2324	56.6224	57.001	39.9228	44.6907	46.0363	-0.145296	-0.63835	0.833555	-0.446296	-0.00273984	0.150188	6.84849e-05	2.94513e-05	0.000234713	0.978031	0	0	0	0	0	0	0	37.2725	60.5387	22.7249	55.7198	33.9576	33.5922	38.5384	41.2757	40.6625	33.8452
541	6344	2808	predicted protein [Chlamydomonas reinhardtii]		-0.399486	0.531275	-0.214612	0.00780042	0.00577884	0.0371333	0	0	0	0	0	15.2678	30.928	25.1178	20.3959	21.1112	29.2366	-0.0284169	-0.228587	3.11886	-0.648674	3.52285	0.933757	0.100047	2.56395e-05	0.000927137	1.24689e-06	0	0	1	0	1	2	1	0.355687	36.1956	1.67411	31.4628	0.601047	0.348142	30.6863	22.4691	19.7742	17.4939
543	2856	4214	starch phosphorylase	GO:0004645,GO:0016740,GO:0005975,GO:0030170,GO:0016757	-0.150498	0.380502	0.473678	0.000759748	8.69964e-05	4.5503e-06	0	0	0	0	0	493.646	616.04	611.351	547.993	472.95	439.934	0.102819	1.78826	0.150561	0.945392	-1.09041	0.00439851	1.21803e-07	0.000135706	1.40364e-07	2.80231e-07	0	1	0	0	1	2	1	535.849	267.586	502.184	250.763	632.402	575.476	926.45	557.523	483.847	296.504
544	5470	2290	ADP-glucose phosphorylase small subunit AGPase	GO:0009058,GO:0016779,GO:0005978,GO:0016740,GO:0009507,GO:0008152,GO:0003824,GO:0008878	-0.0389077	-0.304424	-0.0640865	0.0755746	0.000883369	0.00886609	0	0	0	0	0	256.811	229.355	253.481	263.847	283.599	265.057	-0.0648746	0.0550064	-0.135389	0.2293	-1.14752	0.257143	0.159966	0.00654563	0.000153824	5.90021e-08	0	0	0	0	1	1	1	277.954	244.311	274.426	227.171	445.487	265.813	253.958	249.742	266.511	200.548
545	4780	3686	protein	GO:0016887,GO:0005524,GO:0000166,GO:0017111,GO:0006200	-0.0189727	-0.739874	-0.714245	0.771054	0.000473239	7.22882e-06	0	0	0	0	0	125.851	73.762	74.6042	127.512	123.584	123.029	-0.150549	-0.481563	0.868425	-0.230853	0.00921259	0.100262	0.000546871	1.58565e-05	0.00433434	0.755762	0	0	0	0	0	0	0	102.14	136.477	66.5905	133.496	88.4937	91.9624	97.5457	122.371	113.581	89.0466
546	485	2225	protein		0.257653	0.910277	0.770625	0.134024	0.000488685	0.000587575	0	0	0	0	0	15.7868	22.4462	22.0874	13.051	11.5081	12.5628	-0.428692	-0.0296114	0.40397	-0.212705	-0.0298358	0.0283735	0.850504	0.00288773	0.12958	0.784434	0	0	0	0	0	0	0	15.2668	16.1815	8.55485	12.9847	9.04585	11.0413	15.8472	11.6351	11.1178	8.87353
547	3076	1626	dephospho- kinase	GO:0015937,GO:0005524,GO:0004140	0.710014	0.839049	0.89532	0.000707127	0.00631897	0.000424764	0	0	0	0	0	44.9645	49.3053	46.2162	27.1735	27.4914	24.354	-0.126536	0.537428	0.279349	0.754677	-0.329627	0.604147	0.00648049	0.00198033	0.00040934	0.00141528	0	0	0	0	0	0	0	26.1911	21.3644	20.5319	13.8183	23.0697	23.8572	31.2635	25.1265	23.939	18.1639
548	1314	2832	glutaredoxin duf547 domain-containing protein	GO:0045454,GO:0009055,GO:0015035	0.273669	0.293553	0.278876	0.019426	0.00210378	0.106714	0	0	0	0	0	21.1902	23.76	23.4097	17.3588	19.2064	18.9338	-0.100217	-0.224314	0.155258	-0.30777	-0.413264	0.558452	0.0654555	0.181297	0.0710409	0.000226213	0	0	0	0	0	0	0	17.8357	25.7171	14.8757	24.4152	22.1358	16.6167	21.8058	16.5917	19.7174	16.3719
549	1894	2699	ma3 domain-containing protein	GO:0005488	0.20473	-0.0645623	-0.192289	0.109178	0.547004	0.00773667	0	0	0	0	0	47.3355	37.9307	36.9119	40.7778	39.5323	42.2982	-0.159486	-1.07585	0.957378	-0.695283	0.511336	0.24233	2.77402e-05	9.90616e-05	0.000183191	0.000456788	0	1	0	0	0	1	1	23.4198	59.7159	20.2421	63.7803	26.4835	20.9167	27.8007	40.3259	39.027	38.0939
550	5255	2455	triose phosphate translocator	GO:0016021,GO:0016020	-0.133934	-0.293567	-0.225261	0.0161743	0.000620196	0.00159481	0	0	0	0	0	398.331	340.269	409.327	436.994	417.192	478.607	-0.078649	0.0858499	0.609077	-0.231223	-0.477098	0.0428592	0.0505048	8.32958e-07	3.73582e-05	1.39292e-07	0	0	0	0	0	0	0	339.976	418.61	272.083	450.977	440.978	321.838	444.272	415.485	384.016	316.529
551	3353	2174	lycopene beta cyclase	GO:0055114,GO:0016705,GO:0016491,GO:0016117	-0.229001	0.147217	0.358787	0.00262043	0.106359	0.00285076	0	0	0	0	0	49.085	85.8406	76.0185	57.7003	77.365	59.0011	-0.0839529	0.730621	0.0671518	1.07159	-0.530575	0.326036	0.000344144	0.177417	8.06782e-05	0.000287069	0	0	0	1	0	1	1	80.5124	45.3986	54.6546	33.3882	70.7477	75.9596	75.8111	57.2808	70.9848	48.6564
552	7239	2536	peptide chain release factor 3	GO:0005525,GO:0003924,GO:0005737,GO:0006184,GO:0000166,GO:0016149,GO:0006415	-0.0358284	0.113189	0.465203	0.75944	0.125865	0.00396559	0	0	0	0	0	27.7778	30.7904	34.7888	28.5563	28.3922	24.8414	-0.100291	0.213279	0.295697	0.562435	-0.484036	0.109105	0.0290724	0.041409	0.000378865	0.000931705	0	0	0	0	0	0	0	37.4128	26.4198	22.2646	18.1429	27.3163	34.8305	30.7707	27.6588	27.2492	19.276
553	3439	3039	minichromosome maintenance protein 5	GO:0006260,GO:0005524,GO:0006270,GO:0000166,GO:0005634,GO:0003677	0.571361	-0.324088	0.219416	0.000129364	0.00753285	0.0067652	0	0	0	0	0	75.1224	41.9756	63.3972	50.2377	52.7445	54.2882	-0.162954	0.10985	0.520625	0.19013	-0.0374369	0.170166	0.0486298	0.00106176	0.0233116	0.311788	0	0	0	0	0	0	0	28.7907	51.5876	40.5105	49.8426	45.7365	25.5552	55.7537	58.558	56.9498	44.5213
554	1764	968.5	tubulin-specific chaperone a	GO:0051082,GO:0007021,GO:0005874	-0.124363	0.0406419	-0.0719675	0.15933	0.579593	0.253864	0	0	0	0	0	114.469	124.013	135.933	125.133	120.358	143.126	-0.0903786	-0.228847	1.90995	-0.438376	1.75156	0.752913	0.00986804	9.74123e-06	0.000116029	3.3752e-05	0	0	1	0	1	2	1	27.1578	208.393	36.4486	191.635	34.0388	25.229	177.705	139.137	141.065	116.263
555	1	1612	glutamine synthetase, cytosolic		0.108408	-0.0814826	0.0919057	0.0123657	0.0700346	0.043709	0	0	0	0	0	432.126	389.664	511.431	400.78	412.477	480.053	0.0441388	-0.553904	0.9366	-0.578508	0.178964	0.508071	5.70847e-06	2.39482e-06	3.92799e-06	7.12983e-05	0	0	0	0	0	0	0	241.726	468.3	196.256	548.738	319.032	249.44	318.624	376.634	367.204	361.287
556	5109	1495	minor histocompatibility antigen h13-like	GO:0016021,GO:0004190	-0.267192	-0.28859	-0.660076	0.0181532	0.035523	0.00480359	0	0	0	0	0	70.765	62.3952	47.0296	85.3198	76.6603	74.254	-0.0912514	0.27971	0.299647	0.279894	-0.455748	0.472406	0.00440717	0.000220378	0.0013149	0.00013055	0	0	0	0	0	0	0	107.65	81.0009	69.7736	61.3548	78.5147	101.274	98.4405	86.0636	74.6988	56.9637
557	86	2461	dead-box atp-dependent rna helicase 56	GO:0003735,GO:0006412,GO:0030529,GO:0005840,GO:0005622,GO:0004386,GO:0003676,GO:0005524,GO:0016787,GO:0008026	-0.472043	-0.639729	-0.35022	1.18065e-05	5.45835e-05	0.000230141	0	0	0	0	0	277.62	243.036	270.036	385.415	379.01	344.513	-0.0799436	-0.00593083	0.741977	0.373357	-0.291026	0.0243803	0.724235	3.54199e-06	3.5796e-05	3.48261e-05	0	0	0	0	0	0	0	324.689	338.207	241.687	293.391	345.728	307.133	336.798	404.798	380.387	282.431
559	6588	2448	hypothetical protein VOLCADRAFT_107753 [Volvox carteri f. nagariensis]		-0.105062	0.127487	0.330001	0.0502786	0.00829704	6.84924e-05	0	0	0	0	0	211.028	303.671	305.252	227.134	277.978	242.614	-0.072792	0.326963	0.457063	0.605217	-0.383361	0.119428	7.0251e-05	3.23921e-05	2.90916e-06	7.93689e-05	0	0	0	0	0	0	0	273.961	223.3	180.151	173.024	234.849	260.51	280.319	247.631	263.723	179.745
561	3408	1012	predicted protein [Chlamydomonas reinhardtii]		-0.378816	-0.118335	0.18427	0.00113848	0.0249592	0.00336972	0	0	0	0	0	338.984	457.813	453.849	441.204	496.722	399.356	-0.215249	0.805636	0.535899	1.29502	-0.609992	0.00536344	1.23588e-05	3.11371e-05	7.04212e-06	9.11067e-06	0	0	0	1	0	1	1	521.248	272.324	327.206	181.198	389.229	448.831	476.544	474.657	445.284	254.735
562	6328	911	nadh:ubiquinone oxidoreductase 9 kda subunit	GO:0055114,GO:0016491,GO:0008137,GO:0003954	0.0509623	-0.0747334	-0.246743	0.44567	0.42188	0.0043815	0	0	0	0	0	151.811	134.337	133.402	146.658	141.655	158.299	-0.0419488	0.199063	0.728335	0.242313	-0.0108799	0.631165	0.0410405	3.95259e-05	0.00242536	0.834824	0	0	0	0	0	0	0	124.649	140.803	95.0668	128.196	121.741	121.064	161.981	158.245	151.922	120.761
563	2501	2205	glutathione synthetase	GO:0006750,GO:0005524,GO:0016874,GO:0003824,GO:0004363	0.184953	-0.119044	-0.0233154	0.0900985	0.470846	0.860199	0	0	0	0	0	20.2883	18.3216	16.6723	17.7699	20.1298	17.0466	-0.0911138	0.166402	0.361926	0.52982	-0.548862	0.704422	0.31648	0.00341263	0.0188766	0.00301936	0	0	0	0	0	0	0	14.4183	13.8963	12.3418	11.6437	16.6986	13.6011	15.7298	16.1318	16.9867	11.1163
564	6514	1588	6-phosphogluconate dehydrogenase	GO:0055114,GO:0016491,GO:0000166,GO:0006098,GO:0016616,GO:0004616,GO:0050662,GO:0050661	-0.220455	-0.253923	-0.253694	0.00376692	0.000890312	0.000388904	0	0	0	0	0	523.55	490.315	506.029	609.95	584.791	603.318	0.0206444	2.0075	0.599311	1.58785	-0.365503	0.615412	8.98298e-09	2.52065e-06	6.38343e-08	1.55565e-06	0	1	0	1	0	2	1	526.479	209.475	425.036	199.62	540.142	534.026	845.304	644.458	602.011	419.057
565	4443	4053	d-lactate dehydrogenase	GO:0055114,GO:0016491,GO:0009055,GO:0008762,GO:0003824,GO:0016614,GO:0051536,GO:0050660	-0.0728156	0.207452	0.584128	0.0172579	0.00186897	2.78475e-06	0	0	0	0	0	82.0123	136.368	169.196	86.3162	117.939	112.536	-0.0258898	-0.288315	0.221009	-0.0296174	-0.350382	0.668088	0.00498379	0.000748251	0.223583	0.000175902	0	0	0	0	0	0	0	93.4778	107.234	72.0723	114.784	124.014	91.8553	87.669	84.1931	112.429	97.0534
567	4739	1814	trnahis guanylyltransferase	GO:0016779,GO:0016740	0.0325941	0.13094	0.170402	0.813007	0.192464	0.210069	0	0	0	0	0	36.4584	35.4597	33.862	35.6171	32.2186	29.9923	-0.00337553	0.563945	0.618211	0.702807	-0.366078	0.979843	0.00435022	0.00151995	6.43482e-05	0.00938744	0	0	0	0	0	0	0	38.0743	28.8293	24.7081	21.225	29.5596	38.0108	43.1299	38.4561	35.199	22.6936
568	7195	1192	flavodoxin		-0.374186	-2.48737	-2.21918	2.62434e-05	1.45725e-06	5.87047e-08	0	1	1	2	1	1469.01	216.856	236.183	1904.12	1219.16	1103.12	-0.0877936	2.03807	0.344959	1.18652	-0.38727	0.553544	7.41606e-07	2.31709e-05	1.40364e-07	1.76722e-06	0	1	0	1	0	2	1	66.782	120.164	1325.46	579.301	1187.78	62.8437	496.445	1683.82	1319.72	907.972
569	4640	1090	tctex1 domain-containing protein 2	GO:0003964	0.224191	0.511131	0.20468	0.0939584	0.00279566	0.0850496	0	0	0	0	0	38.9341	42.0721	47.1897	33.1232	29.3343	40.8312	-0.1175	-0.232415	0.80342	-0.485072	0.0324917	0.66851	0.0762409	0.00109688	0.00542442	0.733026	0	0	0	0	0	0	0	26.6627	42.645	19.597	53.0351	27.1643	24.2286	36.2736	34.7999	37.6096	27.8799
570	5067	1704	asf sf2-like pre-mrna splicing factor srp31	GO:0003676,GO:0000166,GO:0005739	-0.33911	-0.769076	-0.316912	0.0178569	0.00112413	0.0419687	0	0	0	0	0	39.836	27.0015	32.2553	50.4713	46.9065	40.2057	0.0522134	0.659482	0.459567	0.750662	-0.383173	0.62225	0.00226631	0.000613215	6.93468e-05	0.000577207	0	0	0	0	0	0	0	62.1705	31.2983	39.3461	28.0934	43.0553	64.5048	49.9114	54.4246	48.0018	32.7455
571	5535	1475.5	protein		-0.213554	0.00933083	-0.112686	0.196409	0.968383	0.546489	0	0	0	0	0	21.5931	23.9558	23.6267	24.9775	23.7259	25.3533	0.285688	0.107396	0.734209	-0.0756512	-0.182703	0.156922	0.359772	0.000229551	0.0714845	0.146356	0	0	0	0	0	0	0	20.0696	23.7651	16.2054	26.341	22.5507	24.6532	25.6171	27.6191	24.9476	19.7492
572	100	5600	wd-40 repeat protein		-0.0900381	-0.251573	-0.333642	0.485012	0.0702315	0.0676295	0	0	0	0	0	9.49843	8.78304	8.17504	10.1403	10.6622	10.5442	-0.155179	0.0828177	0.549557	0.30592	-0.222986	0.109231	0.408419	0.000259386	0.0116244	0.0463715	0	0	0	0	0	0	0	8.48448	10.6955	6.48027	7.71231	8.2515	7.51054	11.3668	9.93416	9.7519	6.90424
573	6595	2557	hypothetical protein VOLCADRAFT_89414 [Volvox carteri f. nagariensis]		0.0875824	0.348102	0.474161	0.703998	0.106374	0.00147517	0	0	0	0	0	11.8925	13.667	16.2522	11.2271	10.5938	11.4452	-0.110687	0.410498	0.508275	0.966467	0.101097	0.707136	0.0239299	0.0282042	3.08322e-06	0.446249	0	0	0	0	0	0	0	7.86501	8.89372	7.3273	6.09377	8.27703	7.20558	12.1855	10.7012	12.8536	8.93517
574	5850	795	14-3-3 protein	GO:0019904	-0.270638	-0.564251	-0.600026	0.000379642	4.09551e-05	2.61944e-06	0	0	0	0	0	940.383	772.491	724.196	1134.56	1142.86	1098.29	0.121808	-0.253511	0.972373	-0.0116438	-0.0878882	0.0291142	0.000265229	1.92202e-06	0.684205	0.00919458	0	0	0	0	0	0	0	725.003	1043.99	560.565	1108.9	906.309	789.027	875.678	1100.83	1099.59	852.59
575	5851	789	40s ribosomal protein s15a-1-like	GO:0003735,GO:0006412,GO:0005840,GO:0005622	-0.0458637	0.0209311	0.206156	0.0507697	0.427947	0.00051128	0	0	0	0	0	1586.64	1806.88	1899.74	1637.92	1781.1	1646.43	0.17614	0.145601	0.855194	0.169396	-0.279138	0.0176396	0.00113962	2.59186e-07	0.00135501	3.0695e-05	0	0	0	0	0	0	0	1559.17	1695.07	1079.9	1678.94	1629.55	1761.63	1875.18	1954.2	1888.65	1342.91
576	6988	1510	protein		-0.0943601	-0.00983355	0.254878	0.261462	0.943281	0.00485563	0	0	0	0	0	74.5543	86.9551	122.355	79.6383	87.0211	102.35	-0.185717	0.315787	0.397489	0.177939	-0.78463	0.102582	0.00736341	0.00418262	0.081237	9.17759e-06	0	0	0	0	0	0	0	79.401	76.1485	56.2615	68.693	117.593	69.5614	94.9649	74.6307	77.805	67.7867
577	910	2783	flagellar outer dynein arm intermediate chain 1	GO:0005929,GO:0042995,GO:0005874,GO:0005737,GO:0003774,GO:0030286,GO:0019861,GO:0035086,GO:0005856	-0.383588	0.117078	-0.14173	0.00441936	0.127345	0.0262882	0	0	0	0	0	43.1627	60.3502	63.3177	56.5918	55.4891	70.0188	-0.206939	-0.229629	0.998225	-0.872123	0.433128	0.185938	0.00642671	4.45554e-05	4.96477e-06	0.00204024	0	0	0	0	0	0	0	29.7961	70.8734	26.5026	94.9396	33.1164	25.7396	60.2288	53.8949	51.4184	45.0596
578	2778	2263.83	phosphatidylglycerolphosphate synthase	GO:0008444,GO:0016780,GO:0016740,GO:0016021,GO:0008654,GO:0016020	0.166891	0.262718	0.146143	0.0722805	0.0530334	0.0862074	0	0	0	0	0	35.8128	37.4559	35.0336	31.8151	31.1611	31.5783	-0.0631279	-0.313722	0.398887	-0.0974897	-0.184379	0.65	0.0112859	0.0366027	0.288952	0.122596	0	0	0	0	0	0	0	29.1046	39.951	22.5813	33.125	27.9292	27.8931	31.9784	30.0653	30.7988	24.4908
579	146	5541	wd-40 repeat protein		0.0960453	-0.0793158	0.0642201	0.13321	0.284732	0.411489	0	0	0	0	0	30.349	25.3428	31.7104	28.3202	26.8664	30.2637	-0.0383679	-1.20786	-0.183505	-0.976436	-1.06755	0.373628	6.5355e-06	0.0507984	2.10479e-07	6.79842e-06	0	1	0	0	1	2	1	28.4335	54.7923	28.2032	54.0886	49.9472	27.672	23.1578	24.7247	26.9988	23.3348
580	3653	6140	protein		-0.0802459	-0.17098	0.237628	0.0438819	0.0138775	0.00286567	0	0	0	0	0	136.935	146.65	174.779	144.795	165.103	148.068	-0.0895898	0.0159956	0.467359	0.331147	-0.652243	0.206039	0.741791	5.30959e-06	9.01238e-06	2.5699e-06	0	0	0	0	0	0	0	151.756	123.309	100.423	113.036	167.814	142.615	124.786	139.218	142.464	106.427
581	51	2605	cycloartenol synthase	GO:0003824,GO:0016866,GO:0008152	-0.177704	-0.212183	-0.2372	0.0371601	0.0494315	0.000931574	0	0	0	0	0	92.9063	85.2109	79.3465	105.166	98.7177	93.7042	-0.113727	-0.0892424	0.531652	0.0380342	-0.318623	0.361527	0.0993515	0.000317877	0.496445	0.000783306	0	0	0	0	0	0	0	88.6474	108.982	72.1468	90.4473	89.3743	82.0539	102.346	104.58	92.7713	71.4447
582	490	1031	prefoldin subunit 3-like	GO:0051082,GO:0006457,GO:0016272	-0.289812	-0.213035	-0.536584	0.00228298	0.0989267	0.000254636	0	0	0	0	0	62.1277	57.2227	49.6201	76.2366	66.6325	72.3181	-0.231888	0.360157	0.67406	0.405569	-0.236555	0.0678995	0.00529604	0.00342129	0.00164685	0.0060407	0	0	0	0	0	0	0	74.6383	62.6568	48.2632	47.1155	58.0764	63.3351	80.5794	77.8114	62.6991	49.2011
583	3208	2946	heat shock protein 90c	GO:0051082,GO:0005524,GO:0006950,GO:0006457	0.397126	0.147505	-0.0191335	1.24175e-05	0.000958338	0.203879	0	0	0	0	0	603.171	487.242	415.149	457.778	439.77	420.709	-0.0175837	0.140462	0.414359	0.648875	-0.549747	0.55077	0.00394905	2.66693e-05	1.38333e-06	2.35035e-07	0	0	0	0	0	0	0	555.734	333.642	357.265	269.457	485.38	549.079	367.785	476.402	422.987	331.275
584	596	876	ubiquitin fusion protein	GO:0003735,GO:0006412,GO:0022625,GO:0009793,GO:0016567,GO:0005730	0.158095	0.443975	0.867205	0.00596748	8.69964e-05	8.08759e-07	0	0	0	0	0	981.778	1214.76	1369.88	879.474	892.788	750.639	0.0427465	0.0148835	0.952071	0.256999	-0.47269	0.448143	0.804459	1.41248e-06	3.48994e-05	1.33392e-05	0	0	0	0	0	0	0	773.299	889.522	491.704	714.605	775.836	796.262	898.503	951.926	854.212	558.894
585	1604	1350	flagellar basal body protein		-0.0880555	0.00709273	-0.0529305	0.661204	0.960325	0.75569	0	0	0	0	0	21.0901	20.944	19.9208	22.6197	20.9415	20.6349	0.0813361	0.155641	0.275343	0.134951	-0.244319	0.704422	0.214571	0.0448695	0.387507	0.0617223	0	0	0	0	0	0	0	19.759	17.8409	15.0704	18.6332	19.7355	20.961	20.0697	18.5547	20.4505	16.5087
586	4602	2320	het-e		0.152328	0.125938	-0.16332	0.619444	0.746029	0.547665	0	0	0	0	0	4.13548	3.21425	3.42249	3.53392	3.05353	3.81391	-0.0458011	-0.99868	-0.0319882	-0.753836	-0.120056	0.911501	0.00307805	0.927519	0.000983203	0.337744	0	0	0	0	0	0	0	3.99934	7.90479	2.7623	5.05621	3.06714	3.90301	3.45817	2.65202	2.60971	2.7479
587	3305	3462	26s proteasome regulatory subunit	GO:0008094,GO:0042176,GO:0006259,GO:0003677,GO:0005524,GO:0050790,GO:0030234,GO:0000502,GO:0005488	-0.279603	-0.264135	-0.424779	0.0022169	0.00788346	0.000629069	0	0	0	0	0	75.5919	69.9453	64.1111	91.9627	84.1755	86.3745	-0.254033	0.0272128	0.396058	0.335544	-0.353519	0.0192538	0.588071	0.000397999	0.00207495	0.000118655	0	0	0	0	0	0	0	84.078	77.7195	62.9724	62.6378	82.3258	70.3455	79.2248	83.1694	79.2631	64.23
588	1107	2010	protein		-0.10983	-0.147828	-0.030708	0.33334	0.43632	0.741117	0	0	0	0	0	22.6202	18.7501	19.6143	24.5104	20.6424	20.0972	-0.146603	-0.126062	0.422634	0.0188446	-0.451467	0.403254	0.305186	0.0270706	0.875757	0.00919485	0	0	0	0	0	0	0	25.7929	22.0043	14.7627	20.6213	21.8256	23.2593	20.1509	19.9329	20.9367	15.7518
589	1195	3450	phosphate dikinase 1	GO:0016301,GO:0005524,GO:0016874,GO:0016310,GO:0003824,GO:0016772,GO:0050242	-0.367015	-0.266068	-0.125411	0.000766816	0.0011944	0.0446419	0	0	0	0	0	79.5605	90.6918	80.3615	102.89	109.259	87.8138	-0.196331	0.636104	0.287138	1.10693	-0.662399	0.030997	8.19554e-06	0.000116976	3.98366e-07	3.27021e-06	0	0	0	1	0	1	1	114.543	59.9033	78.9648	45.1467	102.713	99.8892	93.6169	96.6058	98.3867	64.545
590	708	1844	hypothetical protein CHLREDRAFT_93667 [Chlamydomonas reinhardtii]		0.707841	-0.0922269	-0.124233	0.0146353	0.729938	0.590278	0	0	0	0	0	14.6956	6.7332	6.66827	8.49434	7.33822	7.22309	-0.348341	-0.0137604	0.157642	0.100252	-0.287596	0.29564	0.910591	0.381429	0.427057	0.0593278	0	0	0	0	0	0	0	13.6099	10.072	8.12809	6.49282	7.56726	10.544	9.97174	9.02448	7.02915	6.0001
591	6270	1346	redoxin domain protein		1.05133	0.872641	0.79785	0.000962439	0.0111915	0.00171619	1	0	0	1	1	42.6519	41.1046	39.209	20.1762	22.4504	22.131	-0.0304869	-0.48823	0.832558	0.372132	0.317191	0.93036	0.0503605	0.00318286	0.0480931	0.00238824	0	0	0	0	0	0	0	13.661	25.2932	10.5339	16.7646	13.7005	13.4759	17.9287	19.2365	21.7727	17.3159
592	313	1056	thioredoxin domain-containing protein 17		0.0846522	-0.102937	-0.209987	0.478537	0.583956	0.142798	0	0	0	0	0	46.7201	39.3836	35.4689	43.9747	42.4123	40.9025	-0.0211018	-0.0661519	0.459705	0.424994	-0.198798	0.855433	0.367695	0.0192522	0.00912242	0.0796436	0	0	0	0	0	0	0	49.0399	42.607	33.9205	32.3291	37.7251	48.4232	40.6435	47.0694	44.0154	32.7844
593	3840	4297	chloroplast envelope anion channel-forming tic110 family		-0.334132	-0.602435	-0.872223	0.000783446	3.80793e-06	1.9717e-06	0	0	0	0	0	135.863	104.772	89.0826	171.403	159.593	163.871	-0.166523	-0.295724	0.450834	-0.105407	-0.409049	0.00654095	7.50637e-05	3.36003e-06	0.0182513	3.507e-06	0	0	0	0	0	0	0	181.436	168.405	114.453	159.088	159.615	161.552	137.025	156.796	147.808	119.955
594	2480	5636.5	protein binding	GO:0046872,GO:0005524,GO:0008270	0.0459608	0.0533531	0.00364727	0.772496	0.638724	0.976374	0	0	0	0	0	8.90764	8.97368	7.6266	8.57835	8.59489	7.633	-0.178398	-0.410332	-0.24714	-0.342342	-0.612694	0.107505	0.00830915	0.0270773	0.00142446	0.000107319	0	0	0	0	0	0	0	7.40061	8.31051	7.54666	9.53346	10.3274	6.41263	6.02057	6.1821	7.32141	6.40691
595	3406	2478	dna topoisomerase 6 subunit b	GO:0005694,GO:0005524,GO:0006265,GO:0003918,GO:0003677	0.43579	0.473521	0.23424	0.038483	0.0225274	0.0044301	0	0	0	0	0	23.7644	21.6809	21.5445	17.2519	15.4775	18.1727	-0.117754	0.108213	0.603152	0.11092	-0.0273942	0.361041	0.464322	0.000322791	0.258467	0.81465	0	0	0	0	0	0	0	14.8518	19.1547	12.7856	16.7815	15.3322	13.5775	20.6826	19.8933	18.2209	14.9886
596	5040	2120	protein	GO:0005524,GO:0004672,GO:0000166,GO:0006468,GO:0016772,GO:0004674	0.00656709	0.105302	0.208789	0.954978	0.171599	0.0986193	0	0	0	0	0	41.8847	48.0856	49.6656	41.7248	44.6366	42.6496	-0.119724	0.262518	0.376902	0.389318	-0.358632	0.197226	0.00135595	0.0044921	0.00246089	0.000468342	0	0	0	0	0	0	0	51.2085	39.0719	31.0314	30.5652	39.3866	47.1227	47.0865	40.66	40.3545	30.4783
597	4466	1744	glutamine synthetase, plastidic		-0.168974	-0.119598	-0.0499669	0.00337511	0.00325961	0.000805498	0	0	0	0	0	848.357	890.119	889.028	953.605	967.217	920.404	0.0568173	-0.0014677	0.853197	0.288092	-0.312507	0.0503909	0.967307	2.83886e-07	3.73582e-05	1.26682e-05	0	0	0	0	0	0	0	721.445	822.958	548.419	762.127	828.318	750.44	822.293	991.577	930.873	666.72
599	6626	1811	hypothetical protein CHLREDRAFT_193202 [Chlamydomonas reinhardtii]		0.170523	0.405699	0.234794	0.118546	0.00602744	0.0161775	0	0	0	0	0	53.0871	60.6872	51.6206	47.0561	45.452	43.6854	-0.267577	0.726136	0.544728	0.811374	-0.402408	0.0929001	0.000539157	0.00023567	0.000282067	0.00166816	0	0	0	0	0	0	0	62.3331	33.4197	33.3902	24.3648	39.6468	51.5825	55.8329	49.1895	43.5485	29.7841
600	880	2102	wd domain-containing protein		0.167512	0.381483	0.693583	0.263428	0.0798556	0.00679505	0	0	0	0	0	11.5453	13.8515	14.6529	10.1934	10.5606	8.71192	-0.17531	-0.46203	0.13153	-0.379366	-0.645336	0.371603	0.00864169	0.368347	0.0188093	0.001094	0	0	0	0	0	0	0	12.5021	14.5987	7.65086	12.6161	11.6646	11.0153	10.2961	8.57296	9.50605	7.08089
602	853	3666	atp-dependent rna helicase ded1	GO:0004386,GO:0003676,GO:0005524,GO:0016787,GO:0000166,GO:0008026	0.127081	-0.275967	-0.0260731	0.586003	0.174758	0.878431	0	0	0	0	0	11.3302	7.93409	8.56857	10.2403	9.73726	8.72326	-0.0219466	0.480498	-0.113184	0.558798	-0.855074	0.875659	0.0805296	0.427912	0.00588964	8.53405e-05	0	0	0	0	0	0	0	26.0947	6.93317	10.0815	6.2954	12.9409	25.6131	10.2295	9.28082	9.74421	6.69912
603	112	1336	sucrose phosphatase		1.18978	0.829199	0.903692	8.12613e-05	0.000694831	0.00583013	1	0	0	1	1	48.7647	36.1619	31.3552	20.8277	20.0201	16.1319	0.101768	-0.218874	0.819922	0.784691	-0.0723724	0.829809	0.162517	0.0182922	0.00232603	0.618566	0	0	0	0	0	0	0	7.55408	15.9053	9.50141	9.76043	13.6951	7.84181	13.5932	17.4732	17.5954	13.1023
604	562	2676	membrane aaa-metalloprotease	GO:0006508,GO:0005524,GO:0030163,GO:0000166,GO:0016020,GO:0017111,GO:0004222	-0.202644	0.0522467	0.140568	0.0124957	0.276523	0.00472665	0	0	0	0	0	74.897	88.5525	80.5271	86.3469	85.301	72.9807	-0.0755136	0.726465	0.1254	0.911884	-0.607931	0.166229	0.000129942	0.0782183	1.19591e-06	3.01475e-05	0	0	0	0	0	0	0	109.662	57.0202	79.2797	46.321	94.568	103.992	94.8384	86.5725	88.0129	61.7498
605	22	2028	dna gyrase subunit b		-0.244073	-0.00824679	-0.084889	0.0543619	0.927041	0.621913	0	0	0	0	0	17.6773	21.057	21.9693	21.1597	21.2221	23.2896	-0.361352	0.192685	0.279583	0.0204532	-0.268369	0.074793	0.0725004	0.0575361	0.840085	0.06876	0	0	0	0	0	0	0	30.4366	21.4011	16.1093	18.015	17.7348	23.4976	24.6452	19.8778	18.225	14.6121
606	3965	1985	photosystem i reaction center subunit v	GO:0016168,GO:0009522,GO:0016020,GO:0015979	1.2545	0.342274	0.0630397	4.57734e-07	3.89072e-05	0.123905	1	0	0	1	1	960.905	518.794	524.661	402.141	409.017	502.064	-0.185241	-1.12636	0.791584	-0.820138	-0.451445	0.0382019	1.9112e-07	1.82057e-06	1.08423e-06	3.29434e-06	0	1	0	0	0	1	1	242.052	614.627	233.075	672.681	463.2	212.916	281.021	404.049	380.466	338.516
607	1205	857	60s ribosomal protein l18a	GO:0003735,GO:0006412,GO:0005840	-0.00779061	0.157087	0.235194	0.730784	0.0144798	7.56153e-06	0	0	0	0	0	1420.04	1532.06	1549.2	1427.7	1375.04	1316.04	0.0799812	-0.10529	0.657677	-0.125693	-0.33492	0.0786372	0.0141606	1.92202e-06	0.000240492	4.53962e-05	0	0	0	0	0	0	0	1582.54	1729.29	999.234	1631.59	1401.42	1673.24	1607.47	1576.71	1495.38	1110.86
608	2885	1034	grx5		0.220532	-0.0673573	0.197365	0.071562	0.374372	0.0470037	0	0	0	0	0	103.129	92.1919	92.4529	88.1371	96.568	80.4894	0.0404125	0.0905955	0.444955	0.0792998	-0.430671	0.760149	0.348314	0.00476193	0.0871704	0.000590632	0	0	0	0	0	0	0	91.0665	97.1306	69.1612	79.7162	89.6235	93.6853	103.286	94.5297	84.3261	66.2284
611	2188	1194	eukaryotic translation initiation factor 4e	GO:0003723,GO:0006413,GO:0006412,GO:0005737,GO:0003743	-0.540894	-0.729163	-0.964418	0.000662734	0.000238506	0.000194776	0	0	0	0	0	161.825	123.283	105.359	235.611	204.753	206.424	-0.197643	0.46739	0.452809	0.672835	-0.526144	0.0406563	0.000576669	0.000101904	8.30512e-05	7.13042e-05	0	0	0	0	0	0	0	299.697	167.948	181.912	132.597	206.815	261.282	232.396	249.341	211.858	143.309
612	3348	1214	40s ribosomal protein s23	GO:0003735,GO:0006412,GO:0015935,GO:0030529,GO:0005840,GO:0005622	0.143568	0.223602	0.24025	0.127032	0.00412026	0.00134774	0	0	0	0	0	240.365	273.008	261.158	216.984	233.834	221.067	0.0627903	0.010718	0.743052	0.0145376	-0.278309	0.904601	0.977524	0.0523766	0.968291	0.415362	0	0	0	0	0	0	0	219.413	263.688	142.131	230.536	184.413	229.697	264.077	238.61	233.085	152.395
613	315	1659	isoform b		-0.109844	0.225517	0.123671	0.508466	0.0125868	0.182093	0	0	0	0	0	25.0199	27.669	26.1198	27.1882	23.5184	23.873	-0.308001	0.623166	0.487755	0.879282	-0.525213	0.0290248	0.00525661	0.00127322	0.000873462	0.000118882	0	0	0	0	0	0	0	37.1276	20	19.4943	12.0384	26.5811	29.8126	31.3931	27.6949	22.8811	18.1696
614	3970	2799	hnh endonuclease family protein	GO:0003676,GO:0004519	0.76534	1.79614	2.04812	0.00600522	0.000458266	6.98944e-06	0	1	1	2	1	8.50704	24.6125	30.3987	4.59761	6.49031	6.57358	-0.165015	-0.333661	-0.000582847	-0.97759	-0.515747	0.545713	0.0565282	0.997861	0.000229306	0.00991673	0	0	0	0	0	0	0	6.9897	9.78151	4.81317	9.44057	7.1384	6.08592	7.57914	4.83896	4.32603	4.73693
616	3786	1560.5	mitotic checkpoint protein bub3		-0.123079	-0.24416	-0.299198	0.46565	0.0786492	0.0254164	0	0	0	0	0	38.6555	34.1499	34.0679	42.0778	40.5935	42.0515	-0.251869	0.181222	0.45912	0.385331	-0.375822	0.118895	0.199018	0.00171002	0.0221175	0.00804895	0	0	0	0	0	0	0	50.3179	40.5752	30.4978	30.0021	37.5539	42.1208	46.0417	42.2481	39.3346	28.6939
617	3078	2091	aaa-atpase of vps4 skd1 family	GO:0005524,GO:0000166,GO:0017111	0.0430714	0.206235	0.0493839	0.530819	0.0256426	0.522899	0	0	0	0	0	71.0182	73.7595	70.4446	69.0013	63.8352	68.087	-0.0968606	-0.0812214	0.7265	0.0537929	-0.154634	0.328077	0.240481	0.000247203	0.351933	0.0227235	0	0	0	0	0	0	0	50.8206	76.8689	41.3681	65.4395	59.7072	47.3711	72.6961	69.1002	67.8896	53.4731
618	145	1722	strictosidine synthase		0.174183	0.199984	0.0116041	0.0898476	0.039838	0.931136	0	0	0	0	0	37.0825	36.8212	30.8328	32.7712	31.8951	30.6336	-0.114578	-0.0402246	0.844978	0.175625	0.133836	0.480065	0.708124	0.00118524	0.0319876	0.129805	0	0	0	0	0	0	0	22.5703	34.237	17.9255	28.3587	22.7033	20.7384	33.3768	33.3382	32.1561	25.0366
619	359	2082	tpr protein	GO:0005488,GO:0008270	-0.174818	-0.167176	-0.0323196	0.030205	0.103238	0.675285	0	0	0	0	0	74.272	73.3555	72.2962	83.8855	82.6576	73.8509	-0.160991	0.515115	0.424021	0.823216	-0.626482	0.0921153	0.000129192	0.000280363	4.4779e-05	4.03697e-05	0	0	0	0	0	0	0	98.8399	58.8498	61.2205	42.5533	84.8347	88.316	84.5445	82.4251	76.1325	54.635
620	1273	14149	flagellar alpha dynein	GO:0007018,GO:0006200,GO:0000166,GO:0017111,GO:0005524,GO:0003777,GO:0016887,GO:0003824,GO:0030286,GO:0019861,GO:0008152	-0.443424	-0.0658481	-0.396751	9.91376e-05	0.0207107	2.82078e-05	0	0	0	0	0	26.6297	34.7467	30.8397	36.5669	36.4155	40.9191	-0.193131	-0.522343	0.531897	-1.14389	0.160816	0.0310077	2.75743e-05	1.8693e-05	2.75432e-07	0.00387414	0	0	0	1	0	1	1	22.7881	51.0804	21.1969	80.981	27.6078	19.8125	35.2454	31.1001	36.0911	30.9882
621	540	1631	phosphatidylcholine-sterol acyltransferase (lecithin-cholesterol acyltransferase)	GO:0006629,GO:0008374	1.11291	1.80753	1.67524	6.7887e-05	2.54558e-05	4.98887e-05	1	1	1	3	1	27.8143	54.2185	47.3614	12.3242	14.8347	14.1298	-0.0625321	0.263172	0.0548618	0.161294	-0.211345	0.867269	0.230084	0.808836	0.299704	0.156315	0	0	0	0	0	0	0	14.5623	18.6796	10.4534	13.9609	15.1556	13.8113	22.2746	10.9262	15.7643	12.9827
622	115	1379	hypothetical protein [Dunaliella viridis]	GO:0003723,GO:0003676,GO:0006278,GO:0004523,GO:0008270,GO:0003964	-0.344965	-0.301367	-0.410399	0.000726599	0.00093883	0.000150589	0	0	0	0	0	192.358	199.717	189.258	244.67	246.323	251.846	-0.0536435	0.0776814	0.737585	0.221091	0.0705716	0.699458	0.109067	5.0424e-06	0.000259392	0.00688578	0	0	0	0	0	0	0	175.065	266.57	151.111	213.287	172.905	169.151	281.353	252.581	248.806	181.623
623	868	1343	disulfide isomerase	GO:0051082,GO:0003676,GO:0045454,GO:0009055,GO:0006662,GO:0006457,GO:0015035,GO:0031072	0.423538	0.315348	0.460918	0.0246801	0.0223084	0.00161211	0	0	0	0	0	56.1612	48.9896	49.8614	41.3809	39.0212	35.8821	-0.109502	0.181851	0.50262	0.683498	-0.318709	0.63491	0.212025	0.029602	0.000115321	0.00185458	0	0	0	0	0	0	0	27.7307	26.5282	24.3742	22.2938	31.5357	25.5323	30.3234	34.6329	36.4525	25.0922
624	3344	3363	defective in exine formation protein		0.351284	0.318861	0.19355	0.00130344	0.000161271	0.029953	0	0	0	0	0	53.4178	48.6865	46.8914	41.6903	38.8398	40.8239	-0.288553	0.468484	0.298162	0.659889	-0.610594	0.0153317	0.00940235	0.00273909	0.000375434	0.000334946	0	0	0	0	0	0	0	28.5922	25.3773	29.3965	23.1556	39.5321	23.2266	35.4255	36.3888	37.2061	25.6021
625	6789	1093	flagellar outer dynein arm light chain thioredoxin-like protein	GO:0045454,GO:0009055,GO:0006662,GO:0019861,GO:0015035	-0.218395	0.283819	-0.262063	0.171113	0.129316	0.0574353	0	0	0	0	0	47.2423	71.3196	64.8381	54.7346	58.5451	77.6786	0.00992604	0.0504907	1.69642	-0.571652	0.82529	0.974243	0.511034	0.000206086	0.000597236	0.000218896	0	0	1	0	0	1	1	19.8655	66.8569	19.2134	87.7004	25.7591	20.1522	69.2029	63.935	58.6799	46.3591
626	172	1794	chlorophyll a b binding	GO:0009507,GO:0016020,GO:0015979,GO:0009765	0.403004	-0.412084	-0.26053	1.78643e-05	9.44345e-05	3.69848e-05	0	0	0	0	0	1368.29	771.384	1060.86	1034.53	1026.47	1271.02	-0.141669	-1.37485	0.746713	-0.735201	-0.611518	0.0127147	3.56042e-07	6.50196e-07	1.91412e-07	1.45172e-07	0	1	0	0	0	1	1	737.001	1392.9	568.68	1434.42	1197.16	668.008	536.587	954.901	861.344	783.215
628	7001	1424.33	predicted protein [Chlamydomonas reinhardtii]		0.0359755	-0.154148	-0.298272	0.56664	0.0387968	0.000305354	0	0	0	0	0	157.118	131.507	118.838	153.257	146.386	146.397	-0.120644	0.214644	0.644065	0.445348	-0.464238	0.100806	0.0244547	0.000110035	0.000430316	7.91345e-05	0	0	0	0	0	0	0	159.978	125.966	101.919	105.022	142.776	147.049	146.051	159.948	143.179	103.274
629	4693	2864	cyclin dependent kinase 5-like	GO:0005524,GO:0004672,GO:0000166,GO:0006468,GO:0016772,GO:0004674	-0.125579	0.196079	0.0984963	0.342261	0.315768	0.5523	0	0	0	0	0	10.9903	14.1532	16.0217	12.0505	12.1215	14.8351	-0.0573003	-0.354644	0.779776	-0.794451	0.126899	0.683893	0.079807	0.00040563	7.47556e-05	0.215631	0	0	0	0	0	0	0	7.11438	15.1624	5.83321	19.2175	8.84165	6.79261	11.6802	10.7741	10.6675	9.7346
630	1557	1518	heat shock protein beta-11-like	GO:0046872,GO:0019861	-0.146557	0.0901518	-0.177502	0.450213	0.555915	0.0178916	0	0	0	0	0	45.498	59.5031	58.2559	50.1553	56.2994	65.9694	-0.0888705	0.158545	1.15416	-0.222137	0.348019	0.437107	0.0125105	6.97535e-05	0.0380098	0.000266872	0	0	1	0	0	1	1	39.276	66.1981	27.8727	72.248	35.6661	36.8604	74.0297	63.0437	61.7932	45.6445
631	3388	1933	protein		0.275484	0.630253	0.727437	0.0119316	0.000938762	5.34921e-06	0	0	0	0	0	96.1819	150.646	141.964	79.365	97.1083	85.3481	-0.0887094	-0.0599326	0.379908	0.525349	-0.488462	0.346068	0.367695	0.00146433	0.000157652	0.000469941	0	0	0	0	0	0	0	74.5964	79.3883	58.2806	66.6701	101.063	70.0472	76.0541	76.0617	96.5061	71.6874
632	6642	856	protein	GO:0003735,GO:0006412,GO:0000166,GO:0030529,GO:0005840,GO:0005622	0.0612877	0.103527	0.398234	0.00509231	0.00198534	8.25313e-06	0	0	0	0	0	1378.87	1547.4	1705.31	1321.49	1440.1	1293.54	0.0395065	0.24356	0.827821	0.312213	-0.303679	0.10066	0.000478786	1.30274e-06	0.000149136	3.07984e-05	0	0	0	0	0	0	0	1304.39	1350.75	834.913	1143.08	1224.04	1340.67	1599.51	1482.69	1419.94	991.392
634	5791	1744	polyadenylate binding protein		-0.310808	0.203447	0.325735	0.000109706	0.00073921	0.000147395	0	0	0	0	0	482.465	627.712	645.91	598.591	544.911	515.149	0.0188078	-0.124561	0.506621	-0.0854049	-0.502586	0.576465	0.00319167	5.40515e-06	0.00506433	2.78172e-06	0	0	0	0	0	0	0	863.235	749.608	443.083	608.745	610.524	874.729	687.51	629.992	573.717	430.672
636	5452	1574	20s proteasome alpha subunit e	GO:0051603,GO:0019773,GO:0004175,GO:0016787,GO:0005634,GO:0005737,GO:0004298,GO:0005839,GO:0000502,GO:0006511,GO:0008233,GO:0006508	-0.138286	-0.20817	-0.456901	0.0549752	0.0356066	0.000428364	0	0	0	0	0	96.6236	86.2771	73.9511	106.477	100.078	101.754	-0.170506	0.135535	0.701807	0.254759	-0.034946	0.158283	0.0607966	0.00018024	0.0135433	0.465306	0	0	0	0	0	0	0	74.3934	93.7842	64.8869	81.5201	75.1565	66.1444	103.048	106.061	97.5834	73.336
637	1901	2108	dna topoisomerase iii	GO:0003917,GO:0003916,GO:0006265,GO:0005694,GO:0003677,GO:0003676,GO:0008270,GO:0016853,GO:0046872	-0.159588	0.0544781	-0.0299143	0.238558	0.590464	0.787251	0	0	0	0	0	16.3088	20.1617	19.2343	18.2794	19.4288	19.6615	-0.459514	0.373558	0.579995	0.297393	0.0974432	0.0594965	0.0569583	0.000781264	0.00901628	0.292503	0	0	0	0	0	0	0	9.23624	16.5052	11.7914	14.3535	13.4092	6.46899	21.4768	18.1442	17.8874	14.3776
638	1833	1362	protein-l-isoaspartate methyltransferase 2	GO:0004719,GO:0006464	0.176514	-0.00796593	0.525162	0.678788	0.989556	0.134686	0	0	0	0	0	3.30964	3.52732	4.7787	2.73782	3.85538	2.95901	-0.336187	-1.2227	-0.251019	0.0538275	-0.176636	0.48549	0.0119845	0.463123	0.896214	0.529215	0	1	0	0	0	1	1	2.7918	5.04302	2.61941	2.94462	2.89393	2.07747	1.63472	2.06601	2.99542	2.50948
639	3062	2609.33	mut9-related serine threonine protein kinase	GO:0016740,GO:0004674,GO:0016310,GO:0004672,GO:0006468,GO:0000166,GO:0005524,GO:0016301,GO:0016772	0.219488	0.44501	0.40775	0.00804517	0.00103651	5.90564e-05	0	0	0	0	0	109.021	139.416	134.818	93.5616	102.155	101.336	-0.122492	-0.129087	0.565109	-0.124193	-0.346154	0.14983	0.00670813	0.000369576	0.0231366	7.60191e-05	0	0	0	0	0	0	0	100.537	122.909	61.54	99.2122	89.9411	92.3495	112.289	91.3488	90.8972	70.5394
640	3045	1158	uncharacterized protein loc100500673		-0.351075	-0.312182	0.102203	0.0227714	0.016147	0.384637	0	0	0	0	0	52.5858	55.2168	67.5968	67.1113	68.6972	62.9541	-0.252188	0.282401	0.542557	0.441157	-0.718577	0.131307	0.0332676	0.00485643	0.00387558	6.95231e-05	0	0	0	0	0	0	0	67.8989	51.3916	42.9286	43.0029	67.5076	57.0442	62.826	63.3225	58.6209	40.5934
643	7390	3228	unnamed protein product [Vitis vinifera]		-0.299347	-0.0990593	-0.105796	0.259726	0.795187	0.609884	0	0	0	0	0	2.8808	5.29525	4.90561	3.76805	5.58165	5.40183	-0.216649	-0.389864	0.190464	-0.61233	-0.198233	0.603342	0.11169	0.0800413	0.00382928	0.00984992	0	0	0	0	0	0	0	5.44765	7.8087	3.44863	7.8854	5.03146	4.5493	5.8481	4.06064	4.78053	4.25862
644	4584	3936	f-box domain and ankyrin repeat protein	GO:0046872,GO:0008270	-0.0632897	0.252386	0.243956	0.485109	0.0210837	0.00227647	0	0	0	0	0	40.9187	45.5936	49.0276	42.7427	38.0188	41.2475	-0.0391099	0.0329594	0.497677	-0.180149	-0.0540473	0.664844	0.744527	0.000265534	0.069494	0.175736	0	0	0	0	0	0	0	49.4227	41.1812	27.5714	41.3557	30.6243	48.1431	42.1589	39.3823	36.29	29.4505
645	4429	1036	adp-ribosylation factor		-0.444647	-0.383349	-0.227833	0.000181538	0.000238817	0.00254827	0	0	0	0	0	534.317	526.043	520.874	727.463	686.387	609.819	-0.188592	0.300615	0.521068	0.0831437	-0.636728	0.000376353	9.39451e-05	2.57537e-05	0.0347723	1.50384e-06	0	0	0	0	0	0	0	617.845	646.706	490.355	595.52	719.802	542.026	796.819	703.914	630.65	462.616
649	5650	1635	uncharacterized protein		0.166648	0.646424	0.348243	0.420125	0.010181	0.0675279	0	0	0	0	0	16.1883	19.8107	17.5737	14.3883	12.2261	13.609	-0.323018	0.625045	0.352548	0.586105	-0.514364	0.0300942	0.00792125	0.103925	0.0120664	0.00156392	0	0	0	0	0	0	0	12.9029	8.95497	10.0323	8.03623	13.2149	10.1426	14.3693	12.8591	12.6052	8.9428
650	7393	3143	hypothetical protein VOLCADRAFT_86041 [Volvox carteri f. nagariensis]		-0.226184	0.0634819	0.035955	0.153741	0.40793	0.684315	0	0	0	0	0	19.5088	22.1316	20.1471	22.8296	21.116	19.5963	-0.330216	0.757563	0.402346	1.04202	-0.678608	0.00490797	0.00135804	0.0257688	3.28256e-05	6.59855e-05	0	0	0	1	0	1	1	34.148	12.6871	16.392	10.3875	23.404	26.9537	22.048	21.9938	22.4779	14.2225
651	4720	1882	kinesin-like	GO:0005524,GO:0000166,GO:0003777,GO:0007018,GO:0005874	-0.272839	0.69222	-0.836043	0.135277	0.0017703	0.000204783	0	0	0	0	0	11.5475	24.7234	16.1931	14.0808	14.9873	29.656	0.019494	-1.42325	3.55561	-2.37584	3.92861	0.930449	0.00020056	2.19124e-06	1.48204e-05	6.71757e-06	0	1	1	1	1	4	1	0.158848	50.7836	0.2767	72.4469	0.299691	0.175368	18.4718	13.9236	13.2195	18.5144
652	2302	2123	ap-4 complex subunit mu-1	GO:0030131,GO:0016192,GO:0006886,GO:0006810	0.139747	0.160592	0.0885344	0.130669	0.106377	0.0781882	0	0	0	0	0	50.1381	51.8528	46.0656	45.3567	46.4378	43.2481	-0.209062	0.450434	0.631576	0.554592	-0.301504	0.0426539	0.00355684	0.000653302	0.00056738	0.026841	0	0	0	0	0	0	0	36.7661	37.1115	28.9023	29.7809	42.5542	31.6873	51.2047	45.3531	44.1624	34.4064
653	2506	1527	uncharacterized protein		-0.263688	-0.212455	-0.402577	0.174072	0.38999	0.0623034	0	0	0	0	0	17.5082	16.9732	16.9253	20.9534	19.568	22.3754	-0.155612	-0.00012995	0.797712	0.112541	-0.260978	0.462257	0.999625	0.000461982	0.521375	0.0265343	0	0	0	0	0	0	0	18.3626	17.1292	10.9271	17.1342	16.3858	16.2942	17.0448	19.678	18.805	13.5128
654	955	1206	succinate dehydrogenase, sdhC	GO:0016627	-0.13954	0.224119	0.202589	0.149501	0.0302468	0.0220625	0	0	0	0	0	67.4384	87.22	74.5551	74.4523	74.4971	64.657	-0.173659	0.329977	0.614213	0.41221	-0.537559	0.236765	0.0138788	0.000128367	0.0133141	0.000749521	0	0	0	0	0	0	0	65.0101	69.3133	44.2175	56.2128	69.6519	57.456	87.0366	68.3025	74.7615	47.7579
655	4270	1055	small nuclear ribonucleoprotein e		-0.339505	-0.527096	-0.452807	0.00984771	0.00204845	0.000628237	0	0	0	0	0	153.287	127.638	132.523	193.813	184.427	181.699	0.0100974	0.324278	0.842282	0.673772	-0.167139	0.943736	0.00346517	1.51182e-06	0.000185515	0.0248559	0	0	0	0	0	0	0	137.622	145.596	106.827	114.443	145.68	138.271	182.442	192.354	183.405	129.73
657	4273	990	small nuclear ribonucleoprotein g		-0.5465	-0.988415	-0.892347	0.000770922	1.16618e-05	3.95134e-05	0	0	0	0	0	130.924	93.8813	88.3646	191.365	187.362	164.607	-0.10536	0.438016	0.680665	0.533772	-0.535663	0.28584	0.00552048	5.03955e-06	0.00015458	4.12147e-05	0	0	0	0	0	0	0	168.509	135.931	123.425	128.864	183.467	156.277	183.766	198.414	186.899	126.169
658	2455	1797	translocon tic40		-0.539775	-0.871951	-0.821342	0.000107143	0.000121472	7.9624e-06	0	0	0	0	0	120.919	84.5923	80.9039	176.177	155.373	143.685	0.0521106	0.54698	0.438868	0.566194	-0.505925	0.294181	0.000698948	2.15284e-05	0.000683592	0.000202456	0	0	0	0	0	0	0	217.212	112.892	127.749	98.3667	158.963	225.286	165.379	173.518	145.683	111.701
659	1934	3977	regulator of nonsense transcripts 1 homolog	GO:0004386,GO:0000184,GO:0005524,GO:0005737,GO:0008270,GO:0003677	-0.207297	-0.238302	-0.25015	0.0863179	0.128595	0.136646	0	0	0	0	0	16.4013	13.1979	11.6669	19.0848	15.888	14.0778	-0.087946	-0.116742	0.558342	0.477398	-0.437313	0.363837	0.409255	0.00125619	0.00118705	0.000402955	0	0	0	0	0	0	0	14.18	15.2261	11.5128	10.6201	16.5666	13.2617	14.0208	17.3879	15.1791	11.9641
660	1493	2633.75	retrotransposable element tf2 155 kda protein type 1-like	GO:0016787,GO:0005840,GO:0003723,GO:0003676,GO:0006278,GO:0008270,GO:0003964	-0.281017	-0.797009	-0.603624	0.000645623	8.57911e-06	8.08759e-07	0	0	0	0	0	415.908	270.153	281.947	505.648	470.089	428.957	0.0836238	-0.14255	0.642914	0.327507	-0.573477	0.327817	0.0200589	3.08472e-05	0.00135746	2.63256e-05	0	0	0	0	0	0	0	444.807	330.417	309.117	328.984	459.46	471.271	299.304	483.286	413.119	308.262
661	3390	917	abc transporter-like protein		-0.0435924	0.137608	0.546632	0.730977	0.177386	0.00419177	0	0	0	0	0	85.0265	113.386	119.32	87.5908	102.661	81.4043	-0.0372173	0.39652	0.315626	0.427778	-0.529734	0.8043	0.00546651	0.00145866	0.00170636	0.000563289	0	0	0	0	0	0	0	91.3311	85.3642	69.4268	72.7871	90.225	88.7973	112.965	86.6695	98.073	62.3469
662	380	3681	protein disulfide isomerase family	GO:0045454,GO:0009055,GO:0006662,GO:0015035,GO:0016853	0.478661	0.188934	0.0294381	0.0020222	0.0238757	0.370951	0	0	0	0	0	94.1578	76.1765	69.3632	67.3136	66.6634	67.928	-0.209147	-0.0412037	0.463098	0.197843	-0.389532	0.057021	0.3789	5.14773e-05	0.00316035	0.000191189	0	0	0	0	0	0	0	48.002	56.1577	43.8815	54.8636	65.1158	41.3814	54.5161	60.8752	63.058	49.4869
663	2687	1116	protein		0.481277	0.486405	0.685828	0.00671688	0.000580367	0.000570067	0	0	0	0	0	88.2188	119.675	101.237	62.8995	85.0194	62.4097	-0.148535	0.559316	-0.0076059	0.773259	-0.957142	0.34766	0.000268235	0.955626	2.60238e-05	3.30247e-05	0	0	0	0	0	0	0	98.0814	57.706	62.8497	42.2545	88.694	88.5755	85.4197	62.6923	72.9163	45.2083
664	337	827	heme-binding protein 2-like		0.816599	0.411037	0.808035	0.0006195	0.00377273	4.59593e-05	0	0	0	0	0	206.395	300.189	237.615	116.625	225.484	135.293	0.093503	0.0290324	-0.480436	0.883776	-0.898173	0.343869	0.77945	3.57264e-05	8.13697e-05	6.85396e-06	0	0	0	0	0	0	0	214.408	118.952	172.208	112.318	255.865	228.906	121.535	123.112	208.063	136.888
665	1371	5251	protein	GO:0016779,GO:0016740,GO:0006351,GO:0003899,GO:0032549,GO:0008270,GO:0005634,GO:0003677	-0.319889	-0.11748	-0.212863	0.00153669	0.341644	0.00781757	0	0	0	0	0	21.6311	23.2249	21.0551	27.2353	25.2717	24.5449	-0.115508	0.348352	0.39485	0.539394	-0.384679	0.115359	0.00261022	0.00608923	0.00037389	0.000712233	0	0	0	0	0	0	0	34.6653	23.5017	20.6656	16.8824	23.3798	31.9083	30.2136	27.3844	24.9969	17.6849
666	5770	4535.5	udp-n-acteylglucosamine pyrophosphorylase 1-like 1	GO:0016779,GO:0008152	-0.657034	-0.870187	-1.13268	1.09952e-05	5.8326e-07	4.66888e-06	0	0	1	1	1	107.756	83.5046	68.5665	170.459	153.465	151.41	-0.117319	0.153022	0.378432	0.38627	-0.525666	0.0170813	0.00144652	9.91851e-05	0.000313922	7.467e-06	0	0	0	0	0	0	0	179.457	125.918	122.739	108.07	156.625	165.391	140.156	159.835	141.515	108.52
667	3598	952	dna (cytosine-5)-methyltransferase cmt3		-0.029331	-0.167583	-0.418386	0.935743	0.527248	0.0185362	0	0	0	0	0	16.1774	13.8928	13.033	16.8804	15.5401	17.7634	-0.393431	0.513447	0.599283	-0.0538479	-0.0943396	0.170649	0.0427009	0.0215746	0.746423	0.586669	0	0	0	0	0	0	0	14.5055	17.5322	10.6818	18.2776	15.3068	10.6689	25.1594	16.4933	17.5472	14.3255
668	5343	2584	emp nonaspanin domain family protein	GO:0016021	0.0756434	-0.240773	-0.457186	0.14525	0.0224738	6.33579e-05	0	0	0	0	0	113.098	83.3057	70.9523	107.256	98.7135	97.7832	-0.137483	0.227786	0.526873	0.551748	-0.304688	0.132995	0.0381349	0.000419492	2.96733e-05	0.000102934	0	0	0	0	0	0	0	59.8176	73.1078	65.4136	63.6034	88.2977	54.2514	85.5676	94.6092	93.746	71.2874
669	115	2169	hypothetical protein [Dunaliella viridis]	GO:0005524,GO:0030983,GO:0006298,GO:0003723,GO:0003676,GO:0006278,GO:0004523,GO:0008270,GO:0003964,GO:0006281,GO:0004518,GO:0005622	-0.0800217	0.338717	0.206834	0.111148	0.00156407	0.00326892	0	0	0	0	0	143.304	195.818	192.484	151.643	154.768	166.627	-0.0274454	0.225633	0.414828	0.140652	-0.123938	0.550469	0.0065271	6.44929e-05	0.0195746	0.00205635	0	0	0	0	0	0	0	197.161	178.036	124.503	152.772	145.799	193.341	208.331	166.314	168.511	133.718
670	2080	3844	rna recognition motif-containing protein	GO:0003676,GO:0000166	0.19237	-0.312698	-0.288887	0.00355731	0.000485701	0.00051743	0	0	0	0	0	112.943	67.6451	77.7478	98.7366	84.2696	95.1784	-0.283594	-0.0260186	-0.245554	-0.0978202	-0.875487	0.00733071	0.56125	0.000188876	0.0151071	4.70923e-07	0	0	0	0	0	0	0	195.211	96.2059	101.849	83.8188	121.612	160.217	94.4363	85.7625	78.2683	65.8382
671	3847	1738	calreticulin precursor	GO:0051082,GO:0005509,GO:0006457,GO:0005783	0.1528	-0.136152	-0.140509	0.00112097	0.00733261	0.000236094	0	0	0	0	0	1149.74	783.822	744.31	1034.02	861.882	820.487	-0.119927	0.324398	0.529963	0.604258	-0.568875	0.0141649	1.07102e-05	2.16019e-06	2.74348e-07	3.37416e-06	0	0	0	0	0	0	0	636.561	736.612	684.677	554.658	910.861	585.806	922.506	988.961	843.757	613.543
672	2263	1745	plastidic phosphate translocator-like protein	GO:0016021,GO:0016020	0.288713	0.126346	-0.194051	0.136186	0.455204	0.0711408	0	0	0	0	0	27.2845	26.4004	19.4752	21.8839	24.0852	22.4416	-0.272133	0.176335	0.50965	0.220255	-0.245903	0.277876	0.120648	0.00246182	0.100084	0.0418162	0	0	0	0	0	0	0	19.1274	20.9296	15.8129	16.5632	17.3572	15.8689	23.8269	22.9617	19.4215	14.4611
673	3097	2053	protein		-0.422405	-0.0345113	-0.296806	0.00264237	0.592875	0.0125389	0	0	0	0	0	41.8037	49.395	39.875	56.3014	50.655	49.2436	-0.226311	0.647719	0.315675	0.729892	-0.655065	0.0643126	0.000733433	0.00127997	0.000146596	0.000172505	0	0	0	0	0	0	0	84.1405	35.6698	41.9443	25.3776	48.2059	71.8367	56.4848	52.5014	42.654	30.2662
674	1134	955	molybdenum cofactor biosynthesis protein	GO:0006777	0.0684843	-0.346554	-0.188213	0.611744	0.224359	0.441552	0	0	0	0	0	21.7862	18.185	21.4545	20.7812	22.788	24.0377	-0.0463449	-0.253504	1.18238	0.626184	-0.178384	0.911979	0.285633	0.00148786	0.0101036	0.360076	0	0	1	0	0	1	1	18.6848	24.8481	10.1826	14.3855	19.0775	17.9235	21.0084	24.0735	22.8554	16.9128
675	3683	1381	magnesium chelatase subunit d	GO:0016851,GO:0005524,GO:0015995,GO:0000166,GO:0017111,GO:0015979	-0.15811	-0.751065	-0.909251	0.00174741	0.000126353	9.62459e-05	0	0	0	0	0	151.526	101.016	91.5116	169.234	170.467	172.505	-0.0803039	-0.573272	0.741017	-0.364594	-0.379424	0.396092	0.000139157	4.53303e-05	2.20907e-05	0.000220815	0	0	0	0	0	0	0	143.656	195.598	101.115	207.885	173.131	135.806	131.242	169.536	161.214	132.885
676	6381	2549	aspartyl-trna synthetase	GO:0016874,GO:0006418,GO:0003676,GO:0000166,GO:0005737,GO:0006412,GO:0005524,GO:0004815,GO:0004812	-0.0275674	-0.268162	-0.194051	0.614007	0.0301235	0.0239073	0	0	0	0	0	44.9025	39.6876	39.1321	45.7748	47.8057	44.8878	0.0259108	0.331104	0.553721	0.717407	-0.295126	0.68356	0.000286725	0.000645559	0.00014307	0.00267647	0	0	0	0	0	0	0	63.257	37.4983	32.7216	27.9854	42.2843	64.4659	47.4459	48.5999	46.6987	34.2581
677	49	1833.33	geranylgeranyl diphosphate synthase	GO:0008299,GO:0016740	-0.342148	-0.819524	-0.989433	0.00111138	3.94602e-06	4.71066e-07	0	0	0	0	0	246.117	160.959	160.168	312.028	284.842	318.987	-0.062015	-0.737908	0.617125	-0.419664	-0.355513	0.406633	3.35382e-07	1.13508e-05	3.32229e-06	6.08472e-06	0	0	0	0	0	0	0	261.845	439.182	202.873	389.932	303.158	250.984	262.92	311.78	291.247	236.721
678	4083	1187	protein	GO:0048193,GO:0016192,GO:0016020,GO:0005484,GO:0006886,GO:0005622	0.117321	0.0589794	0.0506735	0.436198	0.558143	0.781948	0	0	0	0	0	23.0715	24.1948	23.1385	21.3238	23.119	22.3632	0.00192712	0.277084	0.768959	0.174816	-0.340138	0.995111	0.0687884	0.000605509	0.224503	0.0272289	0	0	0	0	0	0	0	19.8476	23.2183	14.2709	18.3329	19.1972	19.9665	28.3677	25.0598	20.8487	15.0674
683	2615	1961	protein	GO:0051082,GO:0044267,GO:0005524,GO:0005737,GO:0006457,GO:0000166	-0.23501	-0.0876336	-0.24151	0.0020222	0.363541	0.00460676	0	0	0	0	0	104.56	105.752	112.995	123.214	112.562	133.681	-0.0993783	-0.206229	0.889691	-0.211394	0.217394	0.127639	0.040153	5.13992e-05	0.00273901	0.00501891	0	0	0	0	0	0	0	79.2537	149.158	71.6257	140.796	87.8843	73.8995	129.191	133.581	121.482	102.312
684	5027	2138	protein	GO:0008168,GO:0008152,GO:0032259,GO:0006694	-0.497628	-0.0932562	0.217361	5.1071e-05	0.0130414	7.501e-05	0	0	0	0	0	253.455	334.028	425.386	358.286	356.463	365.781	-0.0556414	0.319436	0.509958	0.375027	-0.198229	0.235585	2.09647e-06	2.09179e-05	1.23073e-05	0.000782368	0	0	0	0	0	0	0	344.067	300.744	245.368	255.611	290.908	331.038	375.527	349.922	331.81	253.532
685	7410	2141	hypothetical protein VOLCADRAFT_87554 [Volvox carteri f. nagariensis]		-0.00999397	0.629952	0.190339	0.878382	0.00563052	0.0201594	0	0	0	0	0	25.9883	41.5756	34.3973	26.1761	26.6012	30.0347	-0.249836	-0.20513	1.39073	-0.445521	0.717081	0.182648	0.0827502	1.59715e-05	0.000420438	0.00210752	0	0	1	0	0	1	1	18.0711	43.8134	9.51055	32.9473	11.6807	15.1135	37.9314	26.6128	23.952	19.6906
686	3716	2016	mitochondrial import inner membrane translocase subunit tim23-like		-0.587754	-0.486305	-0.534384	0.000548983	0.00519622	8.56087e-05	0	0	0	0	0	47.1814	44.9956	38.9327	71.2766	63.4225	56.7997	-0.0593909	0.774646	0.377162	1.23518	-0.793286	0.621662	0.000790934	0.00110946	2.55276e-05	4.05431e-06	0	0	0	1	0	1	1	91.9611	41.7367	55.1394	25.1991	71.1293	88.2039	72.0378	71.8075	60.4825	40.634
687	3762	2443	protein	GO:0046872,GO:0055114,GO:0016705,GO:0020037,GO:0016491,GO:0009055,GO:0005506,GO:0004497	0.322445	0.0741828	-0.0062725	0.000964595	0.324084	0.903071	0	0	0	0	0	94.3131	88.9057	83.2144	75.2247	84.4269	83.5597	-0.115815	-0.527946	0.62984	-0.0715639	-0.212112	0.257143	0.000183973	6.87217e-05	0.046314	0.000569102	0	0	0	0	0	0	0	71.0428	80.1873	45.5354	80.2916	73.762	65.4126	55.3492	70.9548	76.368	63.5535
688	5588	1721.5	alpha- -mannosyltransferase alg2	GO:0009058	0.0113869	0.130547	-0.498434	0.925458	0.41832	0.00609005	0	0	0	0	0	24.8483	26.9168	19.9425	24.6154	24.339	28.45	-0.204934	0.00989552	0.716254	-0.0395612	0.0550458	0.134463	0.927794	0.000226951	0.738271	0.48573	0	0	0	0	0	0	0	22.1343	30.9588	13.4247	24.6487	18.4977	19.0304	31.1757	22.6531	24.0087	19.2307
689	367	2952	rieske (2fe-2s) domain protein	GO:0046872,GO:0055114,GO:0016491,GO:0051537,GO:0051536	-0.561088	0.467236	0.809402	0.0292415	0.0174861	0.000154495	0	0	0	0	0	10.2424	21.7598	23.9154	15.4747	15.5951	13.2079	-0.14052	1.93117	-0.412838	1.50646	-0.860035	0.0471573	4.78453e-05	0.00176239	9.01238e-06	0.000151395	0	1	0	1	0	2	1	25.9814	6.69568	19.7218	4.59412	18.3619	23.4822	28.2733	14.58	14.8919	9.67641
690	3813	2418	sm sec1-family protein	GO:0006904,GO:0016192	0.230838	0.308774	0.387505	0.0933951	0.0139486	0.0019467	0	0	0	0	0	36.883	35.1719	37.6573	31.4041	28.2058	28.5887	0.0559722	-0.0395105	0.436995	0.0326605	-0.329319	0.449253	0.6193	0.00810978	0.640821	0.000292607	0	0	0	0	0	0	0	29.3545	36.1227	22.185	29.6604	27.4367	30.5723	35.0646	30.3386	30.3467	21.6443
691	112	1264	high-mobility protein	GO:0005634,GO:0003677	-0.332989	0.115899	0.00198109	0.00122661	0.103365	0.983506	0	0	0	0	0	114.777	165.318	170.277	144.866	152.5	169.816	0.00600834	-0.19487	1.16175	-0.346286	0.429528	0.972723	0.00568187	4.31392e-06	0.000181107	0.000298648	0	0	1	0	0	1	1	70.5058	227.457	66.3302	193.43	85.5017	70.7812	198.697	149.63	152.047	115.387
692	263	914	probable nadh dehydrogenase	GO:0055114,GO:0016491,GO:0009055,GO:0016020,GO:0008137,GO:0003954	0.158772	0.230265	0.147066	0.178932	0.0688511	0.102567	0	0	0	0	0	131.221	127.949	130.327	117.385	108.851	117.517	-0.26912	0.513468	0.574832	0.331377	-0.256774	0.116638	0.00130975	0.000714601	0.00537914	0.00372304	0	0	0	0	0	0	0	126.876	95.7738	73.9254	82.8939	91.5064	105.253	137.068	110.786	104.35	76.4767
695	6921	1122	predicted protein [Chlamydomonas reinhardtii]		-0.27201	-0.3058	-0.475904	0.0531298	0.0340027	0.00232728	0	0	0	0	0	64.3984	62.6073	53.6476	77.5982	77.8912	74.8857	-0.0096273	0.310984	0.454635	0.647745	-0.367566	0.963912	0.0097086	4.85275e-05	0.000581019	0.00022713	0	0	0	0	0	0	0	88.5516	63.6039	57.4972	47.6604	75.0335	87.8688	79.1428	79.1698	75.227	57.9415
696	6100	813	yos1-like protein		-0.189928	0.0774758	0.0303252	0.174201	0.541805	0.777187	0	0	0	0	0	74.6952	80.3721	81.3399	85.2184	76.2557	79.6394	-0.12874	-0.00206725	0.50742	0.0368622	-0.238886	0.520838	0.986795	0.00141098	0.674969	0.0166416	0	0	0	0	0	0	0	68.0406	82.3127	55.8858	63.3792	63.0415	62.4645	81.9931	79.8009	65.0907	53.1585
698	271	714.5	peroxiredoxin 5	GO:0055114,GO:0016491	0.353889	-0.252658	-0.204841	0.00196653	0.00243876	0.00205002	0	0	0	0	0	782.216	556.025	482.448	612.119	662.663	556.441	-0.113814	0.123699	0.476705	0.156454	-0.413368	0.0587778	0.0114766	3.00048e-05	0.0013149	1.48089e-05	0	0	0	0	0	0	0	307.916	521.845	389.59	514.853	538.343	284.575	568.65	542.223	574.017	404.073
699	5777	6493	protein		0.000705711	0.454961	0.121221	0.996828	0.000506299	0.229563	0	0	0	0	0	9.08661	12.7775	12.0934	9.10311	9.04073	11.0108	-0.256707	-0.000817672	0.349433	-0.593673	-0.190839	0.0104911	0.996376	0.0044921	0.000182874	0.0111611	0	0	0	0	0	0	0	9.39147	10.0882	6.16616	14.4059	8.49617	7.69987	10.1267	8.11732	9.22152	7.3151
700	6645	830	predicted protein [Chlamydomonas reinhardtii]		0.00526951	-0.567783	-0.751068	0.972856	0.00545784	0.00378849	0	0	0	0	0	72.2515	47.774	39.0327	71.9758	70.8288	66.3968	-0.0657059	0.100071	1.00451	0.536287	-0.182468	0.718933	0.409447	0.00183804	0.00579711	0.0844008	0	0	1	0	0	1	1	33.8774	62.1868	36.3923	46.8603	53.793	32.3572	66.9791	73.8524	68.1525	47.2413
703	5481	2713	calcium lipid binding		-0.251009	-0.121239	-0.377549	0.0288377	0.197835	0.000994268	0	0	0	0	0	29.8522	30.5662	29.396	35.6741	33.2599	38.4611	0.00774656	-0.0268048	0.508645	-0.205835	-0.130109	0.970599	0.772838	0.000266397	0.00506433	0.0572927	0	0	0	0	0	0	0	34.149	36.6531	24.014	38.6073	32.074	34.3399	35.9977	34.6128	33.3209	29.2085
704	3126	1294	protein	GO:0006188,GO:0003876,GO:0019239,GO:0009168	-0.225059	-0.209572	-0.367352	0.0132536	0.0613121	0.0118917	0	0	0	0	0	102.229	97.5167	84.9137	119.511	112.546	109.551	-0.00390895	-0.138675	0.386497	-0.0174681	-0.38639	0.967688	0.0106219	0.00249898	0.837534	0.00018249	0	0	0	0	0	0	0	138.336	133.851	87.5219	118.025	115.207	137.909	121.453	114.968	116.591	87.8775
705	7428	2948	hypothetical protein VOLCADRAFT_103827 [Volvox carteri f. nagariensis]		-0.30594	-0.481569	-0.427979	0.0346586	0.00506492	0.00155111	0	0	0	0	0	51.7724	48.5978	45.8123	64.0524	68.3446	61.9332	-0.00844376	-0.237699	0.696292	0.505238	-0.17922	0.952803	0.0409945	0.000343405	8.19795e-05	0.00152213	0	0	0	0	0	0	0	48.7548	57.1574	40.3838	45.455	56.7192	48.3929	48.2799	66.1087	64.9851	49.9728
706	1328	2363	guanylate cyclase	GO:0035556,GO:0004221,GO:0009190,GO:0016787,GO:0007165,GO:0006511,GO:0008234,GO:0008233,GO:0006508,GO:0005622,GO:0004871,GO:0016849	-0.426791	-0.240059	-0.214455	0.0367372	0.068199	0.103574	0	0	0	0	0	7.46655	8.56262	8.25395	10.3739	10.2391	9.71369	-0.047575	-0.311414	0.436341	0.14762	-0.214257	0.858485	0.233851	0.0634284	0.11054	0.0905224	0	0	0	0	0	0	0	12.4834	11.5068	7.35026	9.70178	9.85928	12.1047	9.05397	10.2783	10.8518	8.32926
707	5339	2362	histidinol phosphate aminotransferase	GO:0009058,GO:0016740,GO:0000105,GO:0003824,GO:0004400,GO:0030170,GO:0008483,GO:0016769	0.160493	0.115558	0.579627	0.0993765	0.0198573	2.81845e-05	0	0	0	0	0	157.631	170.866	210.698	140.941	157.62	140.621	-0.0722855	-0.18803	0.632691	0.245414	-0.519171	0.224119	0.00170102	3.44143e-05	0.000170027	1.82343e-05	0	0	0	0	0	0	0	156.159	146.867	95.6744	112.412	128.846	148.452	128.813	148.81	133.418	89.5613
708	5690	1828	fatty acid delta-12	GO:0006629,GO:0055114,GO:0016717	0.307032	0.0691788	0.0718964	4.92706e-05	0.0702315	0.0541329	0	0	0	0	0	827.021	696.361	645.462	668.308	663.789	613.778	-0.0854709	1.07477	0.356783	0.902791	-0.525654	0.00105639	1.0768e-06	2.86601e-05	1.57114e-07	2.5699e-06	0	1	0	0	0	1	1	847.24	429.75	498.886	338.933	623.642	798.454	906.221	639.278	634.564	432.945
710	3851	4003.5	uncharacterized protein		-0.316051	0.113421	-0.209332	0.0211534	0.513488	0.0652344	0	0	0	0	0	20.007	23.4486	20.1433	25.1237	21.7936	23.4581	-0.120193	-0.312313	0.00368391	-0.362229	-0.641176	0.112029	0.0261173	0.952351	0.0001934	0.000211419	0	0	0	0	0	0	0	40.4597	35.7382	24.7452	30.6561	29.2949	37.1193	28.7023	24.819	23.6249	18.445
711	2049	1756	magnesium transporter		-0.482566	0.0502543	0.340306	0.0124925	0.764526	0.0774313	0	0	0	0	0	27.1903	35.1723	39.3091	38.2134	33.7979	31.0305	0.115027	0.114377	0.556758	0.510308	-0.400412	0.0636671	0.143198	0.000623846	0.00284757	0.000173994	0	0	0	0	0	0	0	43.8573	32.898	25.6658	25.8791	32.8732	47.5717	35.6832	38.2872	37.1997	24.6402
712	6691	3226	3 5 -cyclic nucleotide phosphodiesterase	GO:0046872,GO:0016787,GO:0008152,GO:0008081,GO:0003824,GO:0007165,GO:0004114	-0.421097	-0.299767	-0.339594	9.34953e-05	0.00399251	0.000174757	0	0	0	0	0	91.5704	95.7422	97.2831	122.901	117.928	123.325	-0.205449	0.383696	0.459308	0.348163	-0.434893	0.0053199	0.000680669	0.000312206	3.80707e-06	2.18588e-05	0	0	0	0	0	0	0	141.329	91.7591	86.7715	91.7815	119.548	122.456	119.9	119.624	117.104	88.1592
713	4431	1145	calvin cycle protein cp12		0.766327	0.224347	0.233858	4.95507e-07	0.00218338	0.000269327	0	0	0	0	0	1269.01	900.701	961.734	745.667	771.072	817.458	-0.197562	-0.149204	0.258799	-0.499586	-0.431899	0.0104908	0.003044	0.00015093	1.8644e-05	8.59401e-06	0	0	0	0	0	0	0	883.783	922.406	575.446	939.119	698.548	770.855	831.417	688.769	664.217	517.576
714	6746	788	predicted protein [Chlamydomonas reinhardtii]	GO:0005509	0.612111	0.668416	0.896422	0.00521266	0.00107771	0.00050483	0	0	0	0	0	98.1027	93.8023	135.821	63.7903	58.6476	72.2636	0.0013041	0.171181	0.938634	0.00362033	0.133985	0.993608	0.323127	2.68969e-05	0.96174	0.198646	0	0	0	0	0	0	0	29.9321	58.1245	30.2341	55.8421	43.3985	30.0463	66.1464	58.8665	55.9679	47.8557
715	4029	3609	pre-mrna-splicing factor atp-dependent rna helicase dhx16		0.135645	0.421833	0.371551	0.11548	0.00160808	0.00415834	0	0	0	0	0	23.3631	30.0029	29.531	21.148	22.1214	22.5523	-0.156512	-0.00991508	0.333291	-0.130933	-0.0696813	0.0987033	0.938194	0.00773727	0.0257272	0.33523	0	0	0	0	0	0	0	22.9075	26.119	15.6438	23.2838	17.5109	20.4337	25.8036	19.9453	21.1886	16.619
716	2074	1838	alanine-glyoxylate transaminase	GO:0008152,GO:0003824,GO:0030170,GO:0008483	0.228211	-0.382549	-0.0631476	0.178336	0.00282742	0.244744	0	0	0	0	0	33.7534	34.9635	31.4719	28.8156	45.9405	32.8905	-0.112075	-0.106479	0.451724	0.311736	-0.074771	0.28957	0.199045	0.0013455	0.00705208	0.267506	0	0	0	0	0	0	0	23.0678	41.4653	21.8997	34.6863	31.4203	21.2604	38.5142	30.357	43.3349	29.8289
717	5488	1946	60s ribosomal protein l8	GO:0003735,GO:0003723,GO:0006412,GO:0015934,GO:0005840,GO:0005622	-0.104658	0.183314	0.668326	0.0108845	0.000177	3.97347e-06	0	0	0	0	0	871.36	1061.48	1329.3	937.119	934.731	836.06	-0.163011	0.221345	0.784094	0.339002	-0.675583	0.00296038	0.00225504	1.91e-06	1.88925e-05	2.35035e-07	0	0	0	0	0	0	0	714.389	664.531	494.628	592.775	795.345	637.889	774.83	852.34	750.156	497.585
718	4241	715	60s ribosomal protein l35a	GO:0003735,GO:0006412,GO:0005840,GO:0005622	-0.0439362	0.116422	0.28884	0.340266	0.151931	4.4059e-05	0	0	0	0	0	566.888	664.754	737.604	584.584	613.348	603.488	-0.230864	-0.0250028	0.756224	0.383271	-0.432559	0.012273	0.689923	6.46983e-05	0.000616227	0.000100449	0	0	0	0	0	0	0	466.044	527.036	333.024	421.024	502.823	397.037	518.54	564.163	550.235	372.36
719	2584	910	protein		-0.203768	-0.10291	-0.337091	0.483716	0.434608	0.129182	0	0	0	0	0	25.2704	24.784	22.9541	28.8967	26.5654	29.1671	-0.218508	0.888274	0.753239	1.1054	-0.28069	0.535769	9.66268e-05	0.0038818	0.000926093	0.0852676	0	0	0	1	0	1	1	27.0426	21.7335	19.0952	15.7371	23.0871	22.9603	41.0715	33.2177	34.5701	18.8642
720	4769	3127	bardet-biedl syndrome 5	GO:0016705,GO:0016117	0.292184	0.295897	0.354048	0.00415488	0.000229805	6.47672e-05	0	0	0	0	0	342.245	354.705	402.791	279.117	288.679	314.936	-0.201155	0.0997672	0.809068	0.110856	-0.224625	0.0287035	0.0358021	2.84974e-05	0.0397883	0.000750672	0	0	0	0	0	0	0	257.755	345.77	184.832	279.262	250.309	223.975	370.772	324.452	301.691	214.121
721	1692	5284	acetolactate synthase	GO:0009082,GO:0003984,GO:0030976,GO:0000287,GO:0003824,GO:0050660	0.175906	0.0615518	0.122231	0.00135415	0.136026	0.00466413	0	0	0	0	0	192.138	183.003	179.909	169.97	175.279	165.258	-0.0432311	0.0575934	0.387035	0.345244	-0.547204	0.261264	0.0366845	3.6954e-06	7.93584e-05	7.59344e-06	0	0	0	0	0	0	0	209.531	157.145	131.997	128.952	179.776	203.34	163.601	172.934	164.098	122.671
722	4413	1340	rubredoxin family protein	GO:0005506	0.358854	-0.131165	-0.203501	0.000341722	0.0435677	0.00377442	0	0	0	0	0	343.389	282.329	224.26	267.558	309.5	258.32	-0.0486233	-0.38671	0.249522	-0.118627	-0.370296	0.141608	0.000155679	0.0048496	0.0148251	8.29886e-05	0	0	0	0	0	0	0	273.839	325.666	201.532	311.338	275.424	264.707	248.92	239.716	286.576	212.908
723	4628	2199	hypothetical protein AURANDRAFT_68309 [Aureococcus anophagefferens]	GO:0016757	0.632593	0.818746	0.528654	0.000341705	0.00109144	0.00187053	0	0	0	0	0	53.8003	54.6362	51.8544	34.3177	30.6637	35.7002	0.235147	-0.337074	0.554044	-0.302132	-0.0465641	0.0928324	0.000881349	0.000838464	0.00333077	0.603865	0	0	0	0	0	0	0	29.148	42.7071	26.4248	47.3726	30.5894	34.4828	33.5708	39.4039	38.2684	29.5636
724	4674	1024	60s ribosomal protein l37	GO:0046872,GO:0003735,GO:0003723,GO:0006412,GO:0030529,GO:0005840,GO:0019843,GO:0005622	-0.00278465	0.076755	0.417586	0.948528	0.0241541	5.95129e-05	0	0	0	0	0	1116.49	1296.29	1594.43	1118.32	1229.13	1193.8	0.0711286	0.0179015	0.997058	0.313087	-0.342631	0.0469777	0.568995	3.79524e-06	0.000115321	2.12695e-05	0	0	0	0	0	0	0	1013.02	1096.71	639.236	996.946	1088.08	1064.27	1110.75	1277.31	1238.86	857.665
725	1952	2597	membrane aaa-metalloprotease	GO:0004222,GO:0016020,GO:0030163,GO:0016787,GO:0000166,GO:0017111,GO:0005524,GO:0008237,GO:0008233,GO:0006508	-0.11455	0.248378	0.623756	0.00699846	0.000315785	2.32645e-06	0	0	0	0	0	374.702	669.94	638.352	405.674	563.982	413.883	-0.101354	0.801837	-0.102057	0.931422	-0.972457	0.0192592	3.33974e-06	0.00644815	3.98366e-07	1.23028e-07	0	0	0	0	0	0	0	514.006	254.058	401.375	251.749	636.615	478.994	443.567	373.861	480.951	323.972
726	897	1612	dual specificity	GO:0043405,GO:0004725,GO:0016311,GO:0016310,GO:0016791,GO:0008138,GO:0016787,GO:0035335,GO:0006470,GO:0016301,GO:0033549	-0.22136	-0.0603332	-0.262538	0.182058	0.69397	0.0761956	0	0	0	0	0	31.6821	30.6483	29.5865	37.152	31.74	35.6003	-0.175101	0.0312263	0.538861	0.132752	-0.258802	0.284987	0.84634	0.00359509	0.268706	0.000797481	0	0	0	0	0	0	0	28.6092	35.8697	24.6707	29.6256	29.8121	25.3242	36.4563	36.1366	32.6023	24.7653
727	4442	2183.33	hypothetical protein VOLCADRAFT_108143 [Volvox carteri f. nagariensis]	GO:0008152,GO:0003824	0.569793	0.465688	0.821423	0.00277514	9.64927e-05	2.78535e-05	0	0	0	0	0	91.1542	100.79	153.519	61.1128	72.6942	86.4742	-0.0884778	-0.718879	0.635933	-0.192182	-0.288497	0.278116	4.81156e-05	5.87546e-05	0.0409694	0.00241238	0	0	0	0	0	0	0	62.4817	93.355	42.1452	79.7268	76.3012	58.7362	56.3313	65.9947	69.5711	62.3289
729	321	2275	rna-binding protein 45-like	GO:0003676,GO:0000166	0.410496	-0.148785	0.234332	0.000877911	0.0140913	0.0101836	0	0	0	0	0	140.957	104.133	127.602	105.726	115.591	108.37	-0.0494375	0.143689	0.0434258	0.272317	-0.582531	0.555228	0.0141477	0.627214	0.00389191	3.21161e-05	0	0	0	0	0	0	0	85.0572	85.9117	95.7289	88.5854	132.277	82.228	94.9638	98.426	107.063	87.9619
731	6385	1928	flagellar associated protein	GO:0019861	-0.245474	0.6543	-0.121761	0.104792	0.00439415	0.306576	0	0	0	0	0	17.2139	27.3176	24.9417	20.5952	17.0664	27.1768	0.00915473	-0.312522	1.70758	-1.20597	0.854395	0.975921	0.0325796	0.000124448	3.04238e-05	0.000284932	0	0	1	1	0	2	1	7.40391	25.7617	5.96688	43.7968	9.96067	7.41524	20.5508	21.5095	18.4662	18.8036
732	4773	2260	protein	GO:0030246,GO:2001070	0.265421	0.93009	1.07231	0.015525	0.000729428	0.000439398	0	0	1	1	1	29.0763	45.5797	43.8101	24.048	23.5276	20.3953	-0.216953	0.723314	0.156769	0.960363	-0.518006	0.117113	0.000864846	0.161653	0.00042061	0.0084705	0	0	0	0	0	0	0	32.6322	20.473	19.8829	11.3811	22.7169	28.0052	34.3046	22.3701	22.9682	15.5976
735	2461	4253	bola-like protein	GO:0042779,GO:0016891	-0.178028	0.139726	0.289149	0.116716	0.0396556	0.0123052	0	0	0	0	0	22.7797	29.4916	31.4097	25.8914	26.6604	25.4829	-0.0727783	0.163318	0.276939	0.498614	-0.693436	0.470665	0.304697	0.00597227	0.00256068	5.00521e-05	0	0	0	0	0	0	0	37.163	20.1279	20.0434	18.3362	33.2287	35.2842	22.7103	24.5123	26.205	20.1371
737	2631	2190.33	ran gtpase binding	GO:0004835,GO:0006464	0.260416	0.574312	0.594759	0.0700615	0.0020398	0.00240172	0	0	0	0	0	22.0538	24.9476	26.5194	18.2517	16.3744	17.3199	-0.3162	-0.506938	-0.0111107	-0.474103	-0.683146	0.127365	0.00700833	0.940087	0.0151005	0.000308722	0	0	0	0	0	0	0	24.8533	21.1622	15.4366	22.2738	23.947	19.8488	14.6746	15.4043	15.8383	14.5671
738	5540	891	membrane protein		0.318856	0.543796	0.520777	0.0134869	0.00735219	0.0012914	0	0	0	0	0	59.8486	81.9547	71.9656	47.8363	55.925	49.8549	-0.218227	0.230042	0.216824	0.417149	-0.805441	0.0667415	0.136197	0.0615272	0.0169855	0.00109539	0	0	0	0	0	0	0	44.0886	46.2249	38.7722	38.6888	58.8849	37.7389	54.4175	45.1734	52.085	33.5095
739	18	886	ribosomal protein l4 l1e	GO:0003735,GO:0006412,GO:0005840	-0.293834	-0.369433	-0.162365	0.00108972	0.00092471	0.00088443	0	0	0	0	0	419.549	449.608	436.953	514.392	581.642	488.997	-0.167548	0.622423	0.499862	0.78446	-0.541076	0.0425113	1.51197e-05	1.18491e-05	4.87447e-05	1.89534e-06	0	0	0	0	0	0	0	561.463	406.218	401.85	334.108	553.853	499.804	625.847	568.797	577.034	380.3
740	5410	2050	nadp-dependent glyceraldehyde-3-phosphate dehydrogenase	GO:0055114,GO:0016491,GO:0016620,GO:0008152	-0.352968	0.11903	-0.050847	0.00116913	0.0647455	0.142747	0	0	0	0	0	63.6715	74.8549	57.8642	81.6097	68.9211	59.9635	-0.0361231	1.77607	-0.380689	1.87489	-1.7731	0.33977	8.4004e-06	0.000118444	9.69307e-06	1.23889e-06	0	1	0	1	1	3	1	219.058	38.2721	116.405	19.393	152.423	213.603	133.354	89.1899	73.5461	43.8962
741	1117	3204	glucose-methanol-choline oxidoreductase	GO:0055114,GO:0008812,GO:0006066,GO:0016614,GO:0050660	0.539098	0.144739	-0.0915479	0.000316912	0.00643031	0.0317858	0	0	0	0	0	201.727	172.837	159.357	138.542	156.205	169.816	-0.340378	-0.97561	0.217473	-0.673535	-0.894609	0.00400477	5.68507e-06	0.00126305	5.72503e-06	1.40545e-06	0	0	0	0	0	0	0	109.841	222.121	104.572	218.615	200.756	86.6058	112.455	121.707	136.65	107.509
742	3844	2650	sucrose nonfermenting 4-like		-0.0622526	-0.182818	-0.108075	0.370582	0.177109	0.210854	0	0	0	0	0	24.7852	23.9042	23.6937	25.8979	27.2286	25.5561	-0.146107	-0.148427	0.552756	-0.180794	-0.206557	0.295903	0.269263	0.00109475	0.00565801	0.0139329	0	0	0	0	0	0	0	25.1839	28.1898	16.2515	27.8785	21.0754	22.6875	25.438	24.2109	24.474	18.1417
744	5135	1937	protein	GO:0005488	-0.0750794	0.22989	0.193725	0.610357	0.34173	0.0681294	0	0	0	0	0	20.2721	25.2724	23.8915	21.3057	21.5941	20.7172	-0.0709865	0.0389066	0.983536	-0.127533	0.105968	0.485067	0.851817	0.000156515	0.264729	0.032762	0	0	0	0	0	0	0	14.8217	20.9971	10.0657	20.6124	13.2185	14.0455	21.5532	20.8324	18.6948	14.306
745	5068	980	eukaryotic translation initiation factor 2 beta subunit	GO:0006413,GO:0003743	-0.296365	-0.631787	-0.573799	0.0370108	0.000185859	0.00234116	0	0	0	0	0	174.735	122.683	118.693	214.001	190.591	176.3	-0.401895	0.792993	0.424496	0.6793	-0.895626	0.00506636	0.00017533	4.88192e-05	1.25388e-05	2.92153e-06	0	0	0	0	0	0	0	234.515	121.338	147.56	98.3431	204.837	177.26	210.949	198.443	157.991	109.641
746	3005	1237	plac8 domain-containing protein		-0.837611	-0.393391	-0.488289	2.81012e-06	8.7763e-05	1.37347e-05	0	0	0	0	0	395.339	508.108	639.533	707.451	667.691	897.625	-0.168075	-0.464314	1.53016	-0.723487	0.911637	0.0160698	1.82361e-05	2.28305e-07	2.36349e-06	2.39735e-07	0	0	1	0	0	1	1	337.391	1000.71	259.832	1115.25	305.52	300.149	724.918	752.166	675.148	575.589
747	5080	641	pinus taeda anonymous locus 0_14360_01 genomic sequence		0.0770237	0.0332653	0.289708	0.646714	0.7805	0.022827	0	0	0	0	0	135.639	166.573	160.701	127.814	162.099	131.08	-0.108863	-0.0993647	0.278357	0.328454	-0.529887	0.477395	0.104436	0.00339101	0.000494752	0.000853462	0	0	0	0	0	0	0	108.772	159.591	106.162	126.08	139.632	101.051	148.786	128.936	158.46	96.4493
748	6352	1729	vasa intronic gene		-0.532921	-1.08786	-0.943218	7.07816e-07	2.59652e-06	8.08759e-07	0	1	0	1	1	545.918	358.763	373.381	790.336	763.776	718.75	-0.164539	0.505806	0.633067	0.929517	-0.335814	0.000562567	2.19428e-06	9.87518e-07	2.74348e-07	7.68671e-06	0	0	0	0	0	0	0	908.388	547.014	567.574	432.263	726.417	810.351	777.14	880.736	824.13	575.401
749	3480	2874	protein		-0.528923	-0.809439	-0.779911	8.0166e-05	1.01112e-05	1.10989e-05	0	0	0	0	0	167.325	139.795	126.08	241.743	245.768	217.113	-0.15713	0.327071	0.237643	0.375546	-0.640993	0.0499066	0.0014664	0.000853361	0.00027213	8.77339e-06	0	0	0	0	0	0	0	226.504	162.122	188.216	168.162	258.854	203.043	203.652	222.153	218.279	165.727
750	5721	3602	serine threonine-protein kinase	GO:0005524,GO:0004672,GO:0006468,GO:0016772,GO:0004674	-0.228556	-0.386153	-0.430659	0.00476398	0.00203776	0.000188374	0	0	0	0	0	90.1396	74.1168	82.2991	105.714	97.2268	111.184	-0.094571	-0.770062	0.857082	-0.545907	-0.0533813	0.275427	7.94484e-05	1.45118e-06	3.66437e-06	0.301452	0	0	0	0	0	0	0	76.1256	141.597	54.9133	143.941	85.8247	71.3287	82.6354	100.27	98.2709	82.5873
752	126	2302	amine oxidase	GO:0055114,GO:0016491	0.000897561	-0.0636411	0.0291379	0.995443	0.552286	0.781725	0	0	0	0	0	42.553	50.2906	49.4461	42.4019	52.832	48.295	-0.138773	0.757939	0.0885729	0.877423	-0.676563	0.197411	0.00066193	0.225899	5.01584e-06	2.03057e-05	0	0	0	0	0	0	0	31.3159	27.7822	38.7425	27.5315	57.6354	28.3809	47.5212	41.2613	51.411	35.674
754	998	2133	protein		-0.575146	-0.420605	-0.155974	0.0199069	0.00559461	0.0814846	0	0	0	0	0	18.8526	17.1889	20.9318	28.5352	23.266	23.4558	-0.140249	0.630609	0.30716	0.810699	-0.651877	0.0219213	0.00240917	0.010747	0.00233456	0.000332551	0	0	0	0	0	0	0	57.9353	15.6077	19.8969	12.8736	28.4726	52.4907	24.7361	24.938	23.0644	17.7699
758	3135	1280	eukaryotic translation initiation factor 2 alpha	GO:0003723,GO:0006413,GO:0003743,GO:0005850	-0.409076	-0.480949	-0.831965	0.0105345	0.000864558	2.12139e-05	0	0	0	0	0	127.106	109.14	95.3257	168.937	152.69	170.443	-0.0045576	0.260315	0.555295	0.534868	-0.189342	0.970811	0.00540212	4.58407e-05	2.20907e-05	0.000701539	0	0	0	0	0	0	0	173.731	142.055	119.819	112.1	152.924	173.414	170.565	176.632	162.825	133.978
759	2557	2814	binding to tomv rna 1l (long form) protein	GO:0003723	0.0765109	-0.126859	-0.146713	0.431974	0.165557	0.0868063	0	0	0	0	0	49.8743	39.8615	34.0794	47.3127	43.6812	37.7954	0.00688717	0.041506	0.29882	0.244101	-0.714942	0.966504	0.376887	0.0115463	0.013793	3.13231e-05	0	0	0	0	0	0	0	45.2265	38.3417	34.0256	35.9586	46.7905	45.5412	39.4865	42.0446	42.739	28.1488
760	5225	2838.5	mitochondrial-processing peptidase subunit alpha-like	GO:0046872,GO:0006508,GO:0003824,GO:0008270,GO:0004222	0.116243	-0.0202832	-0.0731923	0.0349534	0.64245	0.105594	0	0	0	0	0	253.133	209.684	196.033	233.352	212.603	206.315	-0.114493	0.0741183	0.396798	0.0817324	-0.628222	0.00895057	0.130963	7.36252e-06	0.0668094	7.45994e-06	0	0	0	0	0	0	0	233.132	211.255	168.5	193.45	230.121	215.28	222.442	222.159	204.789	148.593
762	4883	3099	ribosomal protein l5	GO:0008097,GO:0003735,GO:0030529,GO:0019843,GO:0006412,GO:0003723,GO:0005840,GO:0005622,GO:0009507,GO:0009536	0.00862268	0.339895	0.425642	0.839916	8.54145e-05	1.23431e-05	0	0	0	0	0	499.257	630.651	637.159	496.389	497.925	474.095	0.16543	-0.0417335	0.745368	-0.0605486	-0.353789	0.0119064	0.108151	8.11019e-06	0.0151071	1.63681e-05	0	0	0	0	0	0	0	477.262	562.828	341.197	557.504	538.747	535.372	546.724	572.607	534.467	421.284
763	5299	1440	phosphoribosylformimino-5-aminoimidazole carboxamide ribonucleotide isomerase	GO:0003949,GO:0008152,GO:0000105,GO:0003824,GO:0008652,GO:0016853	-0.293019	-0.513586	-0.454567	0.00103745	0.00220301	0.00120278	0	0	0	0	0	47.9079	44.1394	46.2446	58.943	63.4434	63.7636	-0.0731156	0.386508	0.93206	0.744282	0.0367458	0.582809	0.00790612	7.5409e-05	0.000494004	0.721364	0	0	0	0	0	0	0	44.0411	45.717	31.7847	35.4126	41.0187	41.724	59.881	61.394	59.7792	42.0487
765	2893	4598	low photochemical bleaching 1 protein		-0.180774	-0.205239	-0.507592	0.0447973	0.034015	0.000966272	0	0	0	0	0	24.9566	22.038	20.2719	28.4336	25.5016	29.192	-0.2424	-0.574917	0.376701	-0.789604	-0.658102	0.0285106	0.000882494	0.0057334	1.17583e-05	4.63585e-06	0	0	0	0	0	0	0	20.7399	41.4825	18.3017	42.4953	31.6791	17.3806	27.5566	23.9944	24.1611	19.7106
766	3395	5235	presequence protease 2	GO:0046872,GO:0006508,GO:0008237,GO:0003824,GO:0008270,GO:0004222	-0.0812353	0.185068	0.36149	0.0216293	3.84387e-05	5.32629e-05	0	0	0	0	0	139.447	189.565	180.127	147.59	166.625	139.947	-0.200143	0.671207	0.10973	0.736474	-0.694316	0.00108895	1.45273e-05	0.00105767	2.52539e-06	5.57452e-07	0	0	0	0	0	0	0	203.076	106.691	132.61	93.1154	177.45	176.643	170.419	143.168	155.835	109.271
767	4874	5757.5	3 -cyclic-nucleotide phosphodiesterase	GO:0046872,GO:0016787,GO:0008152,GO:0008081,GO:0003824,GO:0007165,GO:0004114	-0.378105	-0.402587	-0.570134	0.01136	0.0062947	4.59231e-05	0	0	0	0	0	16.3819	14.1802	12.2674	21.5997	19.1373	18.6872	-0.118281	-0.237299	-0.0691277	-0.323567	-0.746949	0.0727856	0.0279477	0.470577	0.000499507	5.83665e-05	0	0	0	0	0	0	0	32.8791	25.393	19.8549	23.0203	25.7836	30.2173	21.417	18.9432	18.1998	14.9823
768	7114	3942	hypothetical protein COCSUDRAFT_43891 [Coccomyxa subellipsoidea C-169]		-0.353955	-0.310747	-0.665537	0.00856129	0.00517985	9.62459e-05	0	0	0	0	0	20.3875	18.2101	15.2821	26.2704	22.8288	24.825	-0.183206	-0.0398406	0.296788	-0.33194	-0.60042	0.0345355	0.685627	0.000551836	0.00350805	0.000454603	0	0	0	0	0	0	0	30.4162	23.3593	18.5264	25.7789	25.9551	26.6567	22.7241	22.9867	20.2456	16.8146
769	67	4456	transferrin-like protein idi-100	GO:0006879,GO:0008199,GO:0006826,GO:0005576	0.289582	0.188123	0.275596	0.00276419	0.00993668	0.00163296	0	0	0	0	0	108.661	115.753	107.929	88.758	101.441	88.9931	-0.19133	0.242226	-0.229267	0.21698	-0.877293	0.00377263	0.000199832	0.000964253	0.00165745	1.62583e-06	0	0	0	0	0	0	0	108.859	89.3388	95.5385	82.6623	128.394	95.202	105.865	81.3868	96.2386	69.4704
770	5079	1865	fructose- -bisphosphatase	GO:0016787,GO:0005975,GO:0042578	0.112932	-0.147363	-0.198863	0.0214702	0.00456182	0.000199442	0	0	0	0	0	527.969	433.654	437.352	488.162	480.382	502.05	0.150041	-1.0915	0.550242	-0.525835	-0.26634	0.029682	6.39927e-07	1.65116e-05	7.01488e-06	0.000662386	0	1	0	0	0	1	1	384.389	597.482	315.451	649.254	510.46	426.547	279.816	462.609	450.612	424.161
771	7130	1571	protein	GO:0006355,GO:0005634,GO:0003700,GO:0003677	0.34825	0.420061	0.227174	0.0861084	0.00496625	0.269946	0	0	0	0	0	36.6689	38.47	40.5073	28.3204	28.4694	34.0745	-0.0354795	-0.0281304	0.679261	-0.064926	0.144326	0.887831	0.863531	0.00620002	0.540471	0.104594	0	0	0	0	0	0	0	17.9657	30.0185	17.7807	33.4426	21.5927	17.5831	29.6181	28.999	31.9283	23.972
772	1408	2874	serine threonine protein kinase	GO:0005524,GO:0004672,GO:0006468,GO:0016772,GO:0004674	0.519005	0.0676864	0.336178	0.027793	0.542522	0.236592	0	0	0	0	0	6.53995	5.86044	5.41166	4.20288	5.55083	3.994	-0.457018	-0.468855	0.196687	-0.405215	0.0479665	0.0833352	0.0295275	0.333921	0.0649987	0.716434	0	0	0	0	0	0	0	3.19349	7.12358	3.03383	5.93789	3.15668	2.05668	4.81214	3.62534	4.2498	3.30982
773	2521	2653	translation initiation factor if-2	GO:0005525,GO:0006413,GO:0003924,GO:0006184,GO:0003743,GO:0000166	-0.144117	0.0724489	-0.120496	0.315338	0.663455	0.257497	0	0	0	0	0	7.67036	8.46693	6.5509	8.5992	7.96645	7.19947	-0.395225	0.382794	-0.291239	0.79045	-1.02589	0.012273	0.0508355	0.0257614	0.00104507	9.70793e-05	0	0	0	0	1	1	1	21.0658	6.67791	10.1921	3.6915	12.4992	15.7588	8.9185	8.15624	7.06009	5.63738
774	6264	1050	hypothetical protein VOLCADRAFT_104245 [Volvox carteri f. nagariensis]		1.68986	-0.367999	-0.691034	5.77051e-06	0.00320495	2.90634e-05	1	0	0	1	1	480.743	106.79	128.749	148.523	138.139	208.61	-0.25058	-2.42001	0.236244	-1.77067	-0.94322	0.287808	8.84865e-07	0.0135041	4.35598e-06	3.7161e-06	0	1	0	1	0	2	1	50.2119	383.718	107.92	386.127	250.253	42.0053	70.913	127.372	112.666	129.673
775	4493	3729	generic methyltransferase	GO:0005488	-0.287952	0.183133	0.619493	0.000158362	0.00746512	0.000128201	0	0	0	0	0	50.238	81.5471	81.1688	61.5636	71.739	52.5574	-0.121633	1.24428	0.0537099	1.48036	-0.724353	0.0983949	9.349e-05	0.236392	6.8785e-05	2.19992e-05	0	1	0	1	0	2	1	70.3702	29.0723	57.141	23.5997	71.6265	64.5962	70.3313	59.3985	67.2195	42.9663
776	3849	2009	protein		0.165338	0.779931	0.480746	0.0939584	0.00113594	0.000729163	0	0	0	0	0	31.4444	47.4447	47.261	27.8829	27.2995	33.5796	0.00602661	0.178558	1.09604	-0.34203	0.417499	0.978917	0.0374315	4.42973e-05	0.00674581	0.000247574	0	0	1	0	0	1	1	13.5352	34.5074	13.1187	37.7047	17.1275	13.6791	39.1703	29.0867	29.5089	23.2213
777	5658	1162	nadh dehydrogenase subunit 4	GO:0055114,GO:0005739,GO:0016491,GO:0042773,GO:0008137	0.347087	-0.235222	-0.187294	0.483517	0.746029	0.287445	0	0	0	0	0	1.80936	1.08081	1.81537	1.26817	1.43136	2.18694	0.875597	0.131988	-1.586	-0.54682	2.26471	0.0442685	0.833188	0.00681449	0.146735	0.000132441	0	0	1	0	1	2	1	2.23247	1.6938	9.36276	3.08813	2.41418	4.89768	2.02481	2.41051	1.81177	15.163
778	6223	1433	glycine cleavage t protein	GO:0006546,GO:0005737,GO:0004047,GO:0016740,GO:0008483	-0.12978	-0.326857	-0.22515	0.0904543	0.00133859	0.010079	0	0	0	0	0	159.254	154.42	182.937	174.084	193.88	213.925	0.0568059	-0.952069	1.27151	-0.661821	0.512925	0.548817	9.80778e-05	4.21373e-07	6.8785e-05	0.000227	0	0	1	0	0	1	1	73.1245	264.651	73.7954	284.29	118.829	76.1383	136.593	179.611	179.528	169.921
780	1315	2043	probable inactive purple acid phosphatase 27-like	GO:0016787	-0.356441	-0.327448	-0.570926	0.00378462	0.00454857	0.00177218	0	0	0	0	0	60.6678	62.7622	55.2141	77.8175	78.9145	82.4693	-0.176655	-0.156136	0.237863	-0.124128	-0.344447	0.0383288	0.0588306	0.00570882	0.0279232	0.00336269	0	0	0	0	0	0	0	102.844	73.7333	61.9186	77.387	71.6964	90.8313	66.0297	73.2095	70.9483	56.3445
781	4918	943	50s ribosomal protein l21	GO:0003735,GO:0003723,GO:0006412,GO:0005840,GO:0005622	-0.457087	-0.460032	-0.268258	0.00158494	0.000179744	0.00102799	0	0	0	0	0	309.689	324.683	300.6	425.33	447.001	362.08	-0.359315	0.625583	0.519704	0.791384	-0.789477	0.00654095	4.94448e-05	3.86642e-05	2.60613e-05	1.0344e-05	0	0	0	0	0	0	0	446.025	278.999	293.402	228.898	417.625	347.787	430.66	420.903	396.771	241.396
782	4689	1184	anaphase promoting complex subunit 11	GO:0046872,GO:0008270	0.00177881	-0.402362	-0.217481	0.993521	0.0633592	0.0253136	0	0	0	0	0	30.6934	26.9414	31.193	30.7223	35.9905	36.4784	-0.318252	0.650948	0.589109	0.449439	-0.304876	0.0918484	0.00504875	9.90616e-05	0.0086708	0.0295877	0	0	0	0	0	0	0	34.1793	25.8519	22.777	24.6582	31.2846	27.274	41.4044	34.7915	33.9506	25.1881
783	3916	2324	LrgB-like family protein		-0.708372	-0.582249	-0.447023	0.00110912	0.00125572	0.00194928	0	0	0	0	0	50.9746	44.4923	42.3326	83.9318	66.9979	57.9855	-0.0844036	2.06916	-0.315757	2.15747	-1.56043	0.179965	1.69242e-06	0.000224566	3.11778e-06	2.80231e-07	0	1	0	1	1	3	1	184.838	25.5922	101.683	13.6928	117.658	174.271	110.512	81.5107	64.3892	39.2265
784	2507	1902.5	p53-induced protein 8		-0.0169621	0.276482	0.369444	0.891098	0.0646138	0.0034314	0	0	0	0	0	16.7509	20.8553	22.7621	16.9194	17.0936	17.4065	-0.358504	0.0210232	0.566876	0.207912	-0.303295	0.0898691	0.894517	0.00357354	0.312157	0.0228141	0	0	0	0	0	0	0	21.5795	19.6464	11.3278	14.2713	15.7115	16.6447	19.9415	17.2078	16.5077	12.5453
785	4064	1186	casein kinase ii alpha subunit		-0.237867	0.1661	-0.151047	0.0497031	0.0812867	0.334941	0	0	0	0	0	43.4188	48.5915	44.8669	51.3268	43.2512	50.2255	-0.0972079	0.150546	0.877884	0.53305	-0.16535	0.330563	0.210819	0.0017557	0.00168553	0.111031	0	0	0	0	0	0	0	36.6057	51.0086	26.459	32.861	35.5664	34.1738	56.9034	48.9191	47.9475	31.689
786	3589	2852	component of oligomeric golgi complex 5		0.0805993	-0.00855793	-0.112448	0.405455	0.965754	0.138543	0	0	0	0	0	26.1706	24.3807	23.4312	24.7336	24.4393	25.4036	0.020878	-0.231858	1.02331	0.0360223	-0.158596	0.897802	0.0150178	0.000180533	0.598636	0.139819	0	0	1	0	0	1	1	16.2874	25.8891	11.6685	22.2256	19.3723	16.536	21.9081	24.7443	22.8241	17.2209
787	5334	1838	transmembrane protein 56-b-like		0.216421	0.236483	-0.070291	0.00111138	0.0425539	0.415196	0	0	0	0	0	74.0774	72.6263	63.6218	63.6155	61.5338	66.9754	-0.180884	-0.235262	0.79162	-0.488349	-0.183453	0.204989	0.0196261	1.90932e-05	0.00128976	0.0708484	0	0	0	0	0	0	0	48.2555	83.9996	34.5314	75.924	50.2816	42.634	71.2327	60.4331	53.7793	44.1401
788	5710	1390	ubiquinone biosynthesis protein mitochondrial-like	GO:0006744	-0.176244	-0.284643	-0.339419	0.187496	0.25041	0.0131665	0	0	0	0	0	14.2292	16.3732	14.6622	16.25	20.3088	18.784	-0.191273	0.0619338	0.520004	0.452918	-0.514565	0.143007	0.750575	0.00200099	0.0316958	0.00312863	0	0	0	0	0	0	0	35.0483	18.1284	14.5822	15.3851	20.1556	30.5837	18.9898	21.3904	21.2445	13.8687
789	296	1559	hypothetical protein VOLCADRAFT_96261 [Volvox carteri f. nagariensis]	GO:0003676,GO:0005622	0.225189	0.041923	0.0880086	0.161021	0.559513	0.50162	0	0	0	0	0	45.7292	36.2949	38.1043	38.738	35.244	35.7934	-0.261859	0.114451	-0.190695	0.424494	-0.857957	0.197135	0.407395	0.0237977	0.00454022	0.000440597	0	0	0	0	0	0	0	60.1146	29.5044	40.4305	24.3562	49.4279	49.8752	31.8877	35.3062	33.1184	26.8002
790	5023	5276	protein	GO:0005488	0.0120195	-0.223643	-0.0372072	0.898473	0.0577131	0.676983	0	0	0	0	0	15.6098	13.7473	15.5054	15.484	16.2681	15.9568	0.039891	-0.604868	0.426785	-0.423429	-0.315225	0.878202	0.00961535	0.0200783	0.000325201	0.00200365	0	0	0	0	0	0	0	6.05085	18.2187	9.5989	20.7978	15.2628	6.26093	11.6137	13.1873	15.2743	12.0568
791	1429	2689	mg-protoporyphyrin ix chelatase	GO:0016851,GO:0005524,GO:0015995,GO:0000166,GO:0006779,GO:0017111,GO:0015979	0.0991143	-0.830259	-0.716473	0.14267	1.99414e-05	2.31752e-05	0	0	0	0	0	275.67	150.578	177.225	257.422	268.478	291.884	0.0619443	-0.823404	0.630307	-0.459696	-0.535816	0.371466	3.87331e-06	1.95952e-05	1.12395e-05	1.79861e-06	0	0	0	0	0	0	0	189.662	303.442	164.319	324.799	307.16	197.878	171.068	254.85	235.861	211.588
792	139	1314	short-chain dehydrogenase reductase sdr	GO:0055114,GO:0016491,GO:0008152,GO:0000166	0.619792	0.665591	0.729665	0.00410626	0.00477587	0.000271055	0	0	0	0	0	38.5874	47.5702	39.2734	24.8617	29.8516	23.2715	-0.0386818	0.515465	0.13667	1.01993	-0.375454	0.857159	0.000475005	0.318621	0.000265135	0.00790532	0	0	0	1	0	1	1	25.2824	17.1208	20.6614	13.8576	27.8908	24.4941	24.8648	22.6249	29.0373	21.3419
793	5319	1865	phosphoglycolate phosphatase	GO:0016791,GO:0016311,GO:0016787,GO:0008152,GO:0003869	0.0689612	-0.359079	-0.339475	0.019426	0.0006523	0.000815202	0	0	0	0	0	528.857	370.567	340.525	504.109	475.747	430.738	0.0808171	-0.161341	0.259817	0.324834	-0.791704	0.0391796	0.00283786	0.000194332	2.05768e-05	7.22472e-07	0	0	0	0	0	0	0	468.983	385.241	411.394	364.383	585.909	496.118	344.384	492.723	456.563	338.078
794	2234	2777	histone deacetylase hdac1	GO:0004407,GO:0046969,GO:0046970,GO:0031078,GO:0034739,GO:0032041,GO:0005634,GO:0016787,GO:0016575,GO:0016568,GO:0006355,GO:0006351,GO:0032129	-0.2324	-0.0788545	-0.0993362	0.0176544	0.205686	0.0443617	0	0	0	0	0	45.8683	44.1862	40.1847	54.062	46.7827	43.0965	-0.0976841	0.170158	0.505277	0.351532	-0.319853	0.363702	0.0374003	0.00305614	0.00105748	0.00403603	0	0	0	0	0	0	0	50.5487	43.8513	37.9085	36.6874	45.0982	47.165	49.53	54.2176	47.0318	35.9735
795	5263	1311	26s proteasome non-atpase regulatory subunit 14-like	GO:0000502	-0.506326	-0.411453	-0.354302	0.00126694	0.00319647	0.00267099	0	0	0	0	0	75.7066	75.599	77.095	107.862	100.984	98.7048	-0.11091	0.685192	0.482802	0.993238	-0.482182	0.222597	0.000147372	0.000235688	8.21969e-06	0.000424666	0	0	0	0	0	0	0	120.849	76.4972	82.2895	48.8295	92.6721	111.742	123.484	115.48	98.0949	66.0653
796	2632	1634	translation initiation factor eif-2b subunit gamma-like	GO:0009058,GO:0016779,GO:0006413,GO:0016740,GO:0003743	0.0987548	0.0175867	0.0507792	0.276058	0.91232	0.701823	0	0	0	0	0	25.5289	24.3581	26.8472	23.7338	24.1334	25.7926	-0.00590167	0.0779846	0.753958	0.379797	-0.166545	0.978917	0.55819	0.000905266	0.00254287	0.13836	0	0	0	0	0	0	0	26.9796	23.3047	15.856	19.8257	22.3486	26.9939	24.7664	27.3499	26.0938	19.7519
798	7054	1012	hypothetical protein CHLNCDRAFT_58529 [Chlorella variabilis]	GO:0016787	0.391598	0.467512	0.48383	0.00565013	0.000544518	0.000327011	0	0	0	0	0	154.005	176.162	152.103	117.135	127.248	108.48	0.0679853	0.0133381	0.270617	0.54641	-0.845587	0.394092	0.777128	0.00187746	0.00033989	9.56526e-07	0	0	0	0	0	0	0	136.83	115.969	103.748	82.0624	155.02	143.592	117.125	125.457	120.032	85.8472
799	1798	1196	ubiquitin domain-containing protein		0.0884174	0.847096	0.735793	0.405747	0.0021578	0.00194645	0	0	0	0	0	29.6787	56.3968	54.545	27.7586	31.1452	32.4532	-0.0198772	0.443132	0.880307	-0.238178	0.204368	0.945516	0.0105027	0.00156781	0.0630973	0.103207	0	0	0	0	0	0	0	18.8974	35.7507	15.9697	40.1444	20.1914	18.6925	49.2705	30.2659	33.7937	23.2969
800	6248	1918	s-adenosyl homocysteine hydrolase	GO:0004013,GO:0016787,GO:0006730	-0.298054	0.0150944	0.252527	0.000186611	0.625813	0.00010945	0	0	0	0	0	828.235	1014.29	1051.07	1018.33	1003.94	882.234	0.144642	-0.119254	0.584407	0.012779	-0.579404	0.00400477	0.000799091	6.67105e-07	0.421125	5.38881e-07	0	0	0	0	0	0	0	1036.19	1166.78	710.845	947.242	1037.61	1145.49	1074.08	1066.34	955.589	694.066
801	4277	2533	guanylate binding protein	GO:0005525,GO:0003924,GO:0006184	0.0998923	0.127322	-0.0312789	0.180837	0.456657	0.86221	0	0	0	0	0	21.3441	23.6012	21.2414	19.8555	21.3394	21.7895	-0.00774854	0.496434	0.666374	0.518087	0.00991386	0.975921	0.00322202	0.000288489	0.00567009	0.894505	0	0	0	0	0	0	0	16.0476	14.6836	12.9422	14.0752	17.3543	16.0094	21.0779	21.185	20.4779	17.4826
802	5644	2383	col1	GO:0008270,GO:0005622	0.0494722	0.853535	1.31127	0.44567	6.10811e-06	2.06591e-06	0	0	1	1	1	143.138	237.689	326.857	138.143	131.086	131.175	-0.0682346	-0.0968414	-0.208066	0.188437	-1.11955	0.0726209	0.151752	0.00471367	0.0160542	5.21581e-07	0	0	0	0	1	1	1	245.733	123.885	140.057	101.21	210.072	234.298	115.631	121.237	115.449	96.1599
803	6241	781	predicted protein [Chlamydomonas reinhardtii]		0.00975419	-0.00433313	-0.16768	0.926607	0.960741	0.185729	0	0	0	0	0	99.661	103.598	100.373	98.8393	103.936	112.398	0.0832649	-0.460658	2.37583	-0.223989	1.45203	0.732293	0.00118239	2.9057e-05	0.000915135	7.69972e-05	0	0	1	0	1	2	1	12.6917	101.764	19.0161	118.32	30.2433	13.4211	73.7299	101.586	101.142	84.346
804	4574	1617	alpha- expressed		0.347318	0.605242	0.23354	0.00477118	0.0223978	0.0815617	0	0	0	0	0	32.9859	39.0594	33.2694	25.704	25.3902	28.0645	-0.0792703	0.248934	0.712575	0.364643	0.333557	0.796445	0.148139	0.00309991	0.0219656	0.0108619	0	0	0	0	0	0	0	22.4534	24.7158	16.0708	23.1436	18.1335	21.1675	29.6798	27.1134	30.1517	23.1373
807	6024	12885	hypothetical protein CHLREDRAFT_188353 [Chlamydomonas reinhardtii]	GO:0008104	0.114872	0.501152	0.202992	0.15775	0.00325936	0.0100746	0	0	0	0	0	9.44851	10.7054	8.66874	8.63603	7.28776	7.3981	-0.163826	-0.46437	-0.432876	-0.684205	-0.412635	0.114218	0.0002211	0.00065209	1.26232e-06	0.000274544	0	0	0	0	0	0	0	16.2668	10.9338	8.7679	12.2382	9.92236	14.4298	7.65213	6.24651	7.2376	7.20166
808	7040	2388	hypothetical protein COCSUDRAFT_65445 [Coccomyxa subellipsoidea C-169]		0.372473	0.667679	0.691402	0.0375559	0.00181496	0.00313249	0	0	0	0	0	17.6818	23.576	27.1366	13.3417	14.5113	16.5472	0.00527075	-0.00677233	0.577555	-0.264298	0.312512	0.975921	0.957301	0.000762403	0.014038	0.0386683	0	0	0	0	0	0	0	9.58613	18.2344	7.93581	16.7068	9.29206	9.64875	18.1615	12.3809	13.7242	11.7404
811	245	2487	cytochrome p450	GO:0046872,GO:0055114,GO:0016705,GO:0020037,GO:0016491,GO:0009055,GO:0005506,GO:0004497	0.0635455	0.0488288	-0.105759	0.747033	0.72517	0.317721	0	0	0	0	0	15.1521	15.7744	13.6339	14.3651	15.1668	14.7247	-0.0524517	-0.173268	-0.122462	0.21015	-0.368554	0.816612	0.173677	0.12637	0.0625411	0.0209249	0	0	0	0	0	0	0	15.7712	18.8141	13.1162	13.1207	15.3479	15.1451	16.5049	11.959	15.313	11.7
812	3216	5709	probable udp-n-acetylglucosamine--peptide n-acetylglucosaminyltransferase spindly-like	GO:0005488,GO:0016740	-0.0398022	-0.0573159	-0.0281608	0.633324	0.382853	0.746566	0	0	0	0	0	34.9852	32.1009	33.1422	35.9657	33.4102	33.7787	-0.104099	0.280809	0.402979	0.58512	-0.391457	0.136378	0.0048309	0.000639317	0.000430316	0.000190126	0	0	0	0	0	0	0	46.1491	27.7906	26.2024	22.0796	33.971	42.8377	34.0053	34.9557	33.5971	25.6595
813	72	1652	glucokinase	GO:0016301,GO:0005524,GO:0016310,GO:0016740,GO:0051156,GO:0006096,GO:0004340	0.0871842	0.129166	0.139472	0.0298644	0.027478	0.0061478	0	0	0	0	0	133.693	127.876	108.324	125.832	116.858	98.2236	-0.1434	0.313951	0.752343	0.351641	-0.584494	0.112532	0.000844015	7.59448e-06	0.000116584	3.13175e-05	0	0	0	0	0	0	0	63.9628	95.4425	64.7547	77.7043	102.295	57.8768	118.818	109.82	99.4835	67.8981
814	3510	1506	uncharacterized protein		0.174766	0.461468	0.284855	0.240977	0.00177689	0.0181333	0	0	0	0	0	44.7051	55.0764	51.8722	39.4176	39.7386	42.2941	0.0693452	0.168585	0.684682	0.508711	0.166795	0.671869	0.357137	0.000636658	0.000382962	0.0661932	0	0	0	0	0	0	0	32.8778	36.454	24.4059	28.2522	28.535	34.557	40.7416	39.7227	40.5637	32.1188
815	6284	1201	protein		0.145164	-0.330653	-0.354221	0.0142734	0.0024834	4.30036e-05	0	0	0	0	0	533.532	348.708	353.235	482.475	439.012	451.925	-0.296626	-0.14107	0.363554	-0.141462	-0.691313	0.00171897	0.0207847	0.000182707	0.00578137	4.39234e-06	0	0	0	0	0	0	0	502.43	564.489	386.812	469.681	515.909	408.918	511.451	497.732	425.58	319.087
816	2799	3158	methylenetetrahydrofolate reductase	GO:0055114,GO:0016491,GO:0006555,GO:0004489	-0.551946	-0.446232	-0.302551	0.000561767	0.000126149	0.000411434	0	0	0	0	0	137.24	142.587	130.021	201.495	194.682	160.627	-0.150398	0.648339	0.320707	0.927598	-0.754085	0.0563408	1.92198e-06	4.18494e-05	2.99465e-06	9.26017e-07	0	0	0	0	0	0	0	238.985	136.068	155.352	94.2203	201.009	215.399	213.829	194.289	180.155	118.773
817	4301	1815	phosphoribosylformylglycinamidine cyclo-ligase	GO:0016874,GO:0005737,GO:0003824,GO:0004641,GO:0006189	0.155244	-0.123458	-0.0510818	0.0269149	0.11611	0.464734	0	0	0	0	0	79.628	64.3805	64.7959	71.424	70.2048	67.2472	-0.161672	0.358856	0.400324	0.643149	-0.393342	0.0318771	0.0055565	0.000205699	0.00016882	0.000342667	0	0	0	0	0	0	0	94.7393	54.144	53.8393	40.717	60.0327	84.6391	69.8771	71.4317	64.2042	45.4577
818	5297	3038	1-deoxy-d-xylulose 5-phosphate synthase	GO:0016740,GO:0008152,GO:0003824,GO:0016114,GO:0008661	-0.0653339	-0.144751	-0.0726447	0.0783253	0.00166462	0.0859496	0	0	0	0	0	435.082	438.277	438.869	455.173	484.754	461.505	-0.0975908	-0.376135	0.673846	-0.0633483	-0.562595	0.0654177	3.3646e-06	1.00934e-06	0.00155081	8.02547e-07	0	0	0	0	0	0	0	386.949	482.239	279.033	475.812	484.775	361.561	371.359	445.698	455.332	327.93
819	2034	1474.67	phosphoglycerate mutase-like protein		0.335987	0.546281	0.252373	0.0541312	0.0687773	0.117869	0	0	0	0	0	12.382	15.2212	14.2356	9.53741	10.2417	11.7632	-0.124475	-0.134571	0.215277	-0.21014	-0.270585	0.174515	0.424316	0.0796158	0.263968	0.245936	0	0	0	0	0	0	0	10.0973	18.1346	7.95412	12.4529	9.45039	9.1911	16.3949	9.38662	10.5265	7.82096
820	5306	1480	dehydrogenase reductase sdr family member 2	GO:0055114,GO:0016491,GO:0008152,GO:0000166	-0.0310139	0.268176	0.44877	0.878808	0.0514479	0.0116163	0	0	0	0	0	26.5003	33.3652	40.4067	27.2357	27.461	29.1843	0.220979	-0.152074	0.622419	0.198034	0.103137	0.0987033	0.278952	0.000995991	0.108554	0.236822	0	0	0	0	0	0	0	19.116	32.7821	18.0427	27.2306	21.1381	22.4195	29.5833	28.3731	31.2983	22.7968
821	7439	825	hypothetical protein VOLCADRAFT_90172 [Volvox carteri f. nagariensis]		-0.394474	-0.230641	0.376091	0.193837	0.613576	0.407104	0	0	0	0	0	7.62211	6.32942	10.2963	10.0996	7.20027	8.28354	-0.298616	-0.273891	-0.270989	-0.141845	-0.596519	0.424703	0.165478	0.432673	0.425161	0.0217468	0	0	0	0	0	0	0	7.29536	9.09433	7.37818	9.44497	8.96504	5.69408	7.42876	6.20278	8.47887	5.53206
822	6966	1167	malate dehydrogenase, mitochondrial	GO:0030060,GO:0044262,GO:0000166,GO:0006099,GO:0055114,GO:0005975,GO:0016616,GO:0016491,GO:0016615,GO:0003824,GO:0006108	-0.102189	0.0671939	0.111906	0.0173659	0.0735109	0.0108949	0	0	0	0	0	665.67	724.524	695.55	714.488	691.439	643.388	-0.0270797	0.0592355	0.77869	0.118808	-0.366139	0.479936	0.224754	4.94863e-06	0.000830883	5.87603e-05	0	0	0	0	0	0	0	487.606	621.754	406.957	574.205	605.909	478.551	647.529	698.531	623.543	469.886
823	1231	2401	thioredoxin	GO:0045454,GO:0009055,GO:0006662,GO:0015035	0.112971	0.324942	0.486672	0.100702	0.0111123	0.00038052	0	0	0	0	0	64.1995	83.5624	88.1278	59.2449	66.6514	62.6203	-0.276607	0.146748	-0.138609	-0.188558	-0.833317	0.001273	0.0451718	0.0455812	0.00146189	1.26677e-05	0	0	0	0	0	0	0	84.8679	58.7633	57.5123	68.469	84.3383	69.8727	65.0864	52.1705	59.9329	46.9239
827	974	1024	ef hand family protein	GO:0030286,GO:0005929,GO:0005509,GO:0019861,GO:0042995,GO:0003774,GO:0005874	-0.372935	0.0545712	-0.131868	0.0293857	0.564378	0.163064	0	0	0	0	0	71.884	96.104	98.8484	93.5692	92.296	108.326	-0.214933	0.207937	1.38926	-0.173273	0.304234	0.222012	0.0124852	0.000171005	0.0405921	0.00284893	0	0	1	0	0	1	1	44.7354	89.5319	35.7974	103.172	51.7012	38.3801	103.645	94.4887	91.5841	64.0736
828	3294	1395	phosphoglycerate mutase-like protein		-0.24313	-0.455664	-0.790348	0.0353393	0.00181146	0.000931574	0	0	0	0	0	42.0283	40.0343	33.5776	49.9049	55.185	58.4741	-0.0689994	-0.210028	1.41803	-0.548356	0.518716	0.716006	0.0233286	3.90262e-05	0.00029067	0.00388998	0	0	1	0	0	1	1	29.3918	100.183	20.4524	80.092	28.6799	27.879	86.5725	56.1244	54.3911	41.6525
830	4728	1105	family protein		0.295963	0.315837	0.229381	0.0189394	0.0186831	0.00348119	0	0	0	0	0	108.355	116.352	123.213	88.26	93.3239	104.979	-0.0803116	0.284768	0.125868	0.299626	-0.478662	0.258413	0.0259751	0.124069	0.00167904	0.000264606	0	0	0	0	0	0	0	115.372	96.8354	91.7217	81.2022	111.941	108.993	118.617	100.387	100.049	79.9623
832	219	4075	plasma-membrane proton-efflux p-type atpase	GO:0016021,GO:0016020,GO:0006812,GO:0015662,GO:0016787,GO:0006200,GO:0000166,GO:0005524,GO:0016887,GO:0006754,GO:0003824,GO:0046872,GO:0008152	-0.548828	-0.667915	-1.13997	4.65021e-06	8.42142e-06	8.08759e-07	0	0	1	1	1	342.563	274.006	214.375	501.631	435.784	473.511	-0.173453	1.23254	-0.0224058	0.787314	-0.940639	0.000706885	4.50758e-07	0.298656	1.01026e-06	8.81524e-09	0	1	0	0	0	1	1	830.616	240.196	471.414	242.289	605.664	736.418	565.679	464.093	418.824	315.082
833	7303	975	predicted protein [Micromonas pusilla CCMP1545]		-0.129519	0.0890659	0.143636	0.261444	0.559756	0.410395	0	0	0	0	0	29.6819	33.6858	38.9089	32.4781	31.6473	35.1369	0.00574129	0.683755	0.77603	0.599485	-0.024971	0.980908	0.000786979	0.00030958	0.00154427	0.893005	0	0	0	0	0	0	0	26.4564	29.3501	19.3635	23.7623	23.966	26.427	47.6649	33.802	36.4838	23.7051
834	4586	700.75	rna binding		0.171571	-0.73984	-0.66767	0.0110964	6.99886e-05	0.000319984	0	0	0	0	0	515.53	307.464	279.895	457.6	513.876	444.344	0.0341465	0.326385	0.57459	0.364296	0.0966969	0.67747	0.0131791	0.0003057	0.000518194	0.0370753	0	0	0	0	0	0	0	326.796	304.017	254.67	380.046	318.61	334.782	381.111	378.807	489.527	340.868
835	1100	839	intraflagellar transport protein 27 homolog	GO:0005525,GO:0007264,GO:0000166	-0.280061	0.560387	0.0724946	0.165413	0.0175726	0.522292	0	0	0	0	0	20.5717	35.9228	32.2938	25.1781	24.1075	30.4921	-0.392799	-0.293595	0.945581	-0.721286	0.269916	0.343773	0.113822	0.00613789	0.00148877	0.0239966	0	0	0	0	0	0	0	15.7553	31.5008	12.7855	36.2248	15.4139	12.1225	25.6654	24.9006	21.6576	18.8057
836	4264	5339	protein kinase domain-containing protein	GO:0005524,GO:0004672,GO:0006468,GO:0016772,GO:0004674	-0.327199	-0.174896	-0.14553	0.00630433	0.0997211	0.0619338	0	0	0	0	0	34.4752	37.7737	39.0301	43.4436	42.9001	43.2587	-0.0792608	-0.174178	0.382005	0.0122507	-0.450625	0.259867	0.022379	0.000404002	0.8031	8.83797e-05	0	0	0	0	0	0	0	42.1751	48.3926	32.1456	39.5873	44.3457	39.8272	42.7515	42.2111	39.8947	32.1861
837	2423	990	transmembrane protein		-0.0732001	-0.0469801	-0.319058	0.675507	0.679734	0.0878525	0	0	0	0	0	35.8739	30.9198	27.5689	37.5184	31.9197	34.6959	0.090252	0.0120124	0.88819	0.0460136	0.258824	0.585666	0.938829	0.000103225	0.641837	0.0128102	0	0	0	0	0	0	0	30.7174	43.817	21.6941	31.8901	25.3618	32.8009	44.2499	40.8761	32.9582	30.5738
838	706	2445	dna-directed rna polymerase iii subunit rpc3	GO:0006351,GO:0003899,GO:0003677	-0.162151	-0.400717	-0.268721	0.180326	0.0094959	0.0121228	0	0	0	0	0	33.8713	27.748	30.1674	37.8814	36.8468	36.4803	-0.0970473	0.426197	0.388433	0.531874	-0.318787	0.472026	0.00164912	0.000706816	0.000929886	0.0100891	0	0	0	0	0	0	0	54.6867	28.7831	27.7038	24.233	35.8647	51.1501	38.9645	36.5398	35.5209	28.6096
840	194	1453	formate nitrite transporter	GO:0016020,GO:0006810,GO:0005215	0.787296	0.168386	0.0304164	0.000257069	0.0854858	0.715575	0	0	0	0	0	155.537	111.592	113.458	89.7923	99.1824	110.895	-0.162122	-0.192476	1.23767	-0.0538246	-0.0599624	0.208904	0.17359	9.64143e-05	0.317185	0.0891021	0	0	1	0	0	1	1	63.4769	97.4826	36.4388	98.4779	84.5199	56.5652	85.6065	87.3405	94.8935	81.0635
841	5444	2141	protein		0.0851234	-0.220587	-0.0664815	0.241368	0.100686	0.594152	0	0	0	0	0	38.3983	33.6101	37.9179	36.1619	39.2046	39.5322	-0.0673601	-0.439859	0.399013	-0.112396	-0.471029	0.456389	0.000107714	0.002968	0.153916	0.00025848	0	0	0	0	0	0	0	38.9613	40.7965	25.1312	39.7761	41.1326	37.121	29.7969	33.5546	36.6715	29.3929
842	545	1663	2-cys peroxiredoxin	GO:0055114,GO:0045454,GO:0016491,GO:0016209,GO:0051920	0.405961	-0.137146	-0.0474108	0.000617717	0.00686638	0.675151	0	0	0	0	0	94.8891	73.772	73.773	71.4308	81.25	76.0782	0.196672	-0.536517	0.396504	-0.307505	-0.316046	0.147723	0.000811169	0.000872936	0.00154972	0.000756339	0	0	0	0	0	0	0	52.9893	104.349	56.0634	101.784	86.8306	60.9127	71.5211	74.2077	82.107	69.547
843	6601	4733	sortilin-like protein	GO:0016021	0.201157	0.00981359	0.00962089	0.00350134	0.785687	0.832765	0	0	0	0	0	157.611	141.398	133.27	136.895	140.413	132.353	-0.14211	-0.165344	0.209311	0.0895474	-0.575895	0.0450323	0.00245101	0.00203885	0.00242536	3.06307e-06	0	0	0	0	0	0	0	99.9913	137.033	102.693	119.877	147.124	90.4971	122.13	118.842	127.611	98.3713
844	6952	3085	hypothetical protein VOLCADRAFT_86956 [Volvox carteri f. nagariensis]		-0.0686786	0.200138	0.0853744	0.341564	0.189165	0.386219	0	0	0	0	0	15.738	20.1266	19.2638	16.5514	17.333	18.0623	-0.0857072	-0.111451	0.8385	-0.61383	0.419751	0.331754	0.347353	0.000205502	0.000775621	0.00347193	0	0	0	0	0	0	0	10.5349	20.1267	8.85894	25.431	9.84783	9.87353	18.6158	16.5935	16.2779	13.4777
845	6314	911	protein		-0.446186	-0.275535	-0.0467521	0.00378101	0.0427301	0.369622	0	0	0	0	0	92.3477	119.34	103.855	125.927	144.335	107.33	0.131615	0.640793	-0.0415759	1.79666	-0.659732	0.161043	0.000346995	0.687775	2.14151e-06	8.90145e-05	0	0	0	1	0	1	1	165.32	83.0319	127.019	48.8004	169.998	181.097	130.016	123.632	171.691	107.136
846	458	1256	annexin a13	GO:0005509,GO:0005544,GO:0005886	-0.314527	-0.0969256	-0.28951	0.0104558	0.142589	0.0239073	0	0	0	0	0	63.9018	72.7862	71.4211	79.5743	77.9113	87.7438	0.204013	-0.284553	0.803929	-0.915912	0.345872	0.0591591	0.00228444	0.000101782	6.16335e-05	0.00105128	0	0	0	0	0	0	0	43.6942	89.7113	41.9537	134.607	54.0854	50.4367	73.5601	73.7891	70.9486	69.012
847	4275	1498	uncharacterized protein c17orf39 homolog		-0.117743	0.23392	0.487031	0.641873	0.196058	0.0167919	0	0	0	0	0	23.086	31.0771	31.2406	25.0814	26.0681	21.99	-0.0823193	-0.213749	0.716856	0.123407	-0.365449	0.591615	0.292089	0.0348334	0.161991	0.00418097	0	0	0	0	0	0	0	29.189	27.2104	14.1475	21.6353	19.6368	27.4305	23.1603	23.3516	23.6255	15.033
848	4944	2919	heat shock protein hsp90 family protein	GO:0051082,GO:0005524,GO:0006950,GO:0006457	3.4312	3.36235	2.62823	1.93121e-08	2.7505e-06	1.20719e-07	1	1	1	3	1	561.989	413.193	256.943	51.2033	39.4111	40.7327	0.224343	0.200572	3.33846	2.79676	1.51788	0.414677	0.190608	3.36003e-06	2.70242e-06	8.00927e-06	0	0	1	1	1	3	1	3.38556	5.14201	3.6587	3.15096	8.90836	4.08487	6.04068	45.8375	27.7819	27.3173
849	1328	1966	guanylate cyclase		-0.241612	-0.192206	-0.189833	0.0417385	0.0333458	0.12729	0	0	0	0	0	37.8909	38.6949	37.6435	44.848	44.4249	42.9612	-0.0878583	0.194005	0.652209	0.303733	-0.30508	0.648712	0.10526	0.000238806	0.000800533	0.000706512	0	0	0	0	0	0	0	47.2805	39.8447	29.2942	35.6628	41.9352	44.3911	45.6842	46.5418	44.2758	33.7611
850	712	12801	dynein heavy chain	GO:0030286,GO:0005524,GO:0000166,GO:0003777,GO:0017111,GO:0007018	-0.275803	0.329686	-0.141593	0.0169461	0.00532406	0.0354389	0	0	0	0	0	12.7799	17.7068	15.9223	15.6902	13.8956	17.6589	-0.153834	-0.509661	0.406382	-1.12056	0.00775239	0.00907586	1.80583e-05	0.0001319	3.80707e-06	0.853138	0	0	0	1	0	1	1	11.4755	24.9852	9.86584	32.0968	13.0042	10.2117	17.2496	13.399	14.2298	13.0698
851	492	1399	ankyrin repeat protein		0.208411	-0.312997	-0.0941408	0.0883494	0.222656	0.329574	0	0	0	0	0	11.0653	6.05584	6.55706	9.44226	7.68959	7.07756	-0.00819524	-0.624396	0.305025	0.0860532	-0.357736	0.988465	0.0115685	0.258975	0.462529	0.0915438	0	0	0	0	0	0	0	10.2303	9.92699	6.65286	6.69674	8.01195	10.24	6.12699	8.23867	7.19111	5.93276
852	6394	1219	predicted protein [Chlamydomonas reinhardtii]		-0.152825	-0.051621	0.0972259	0.0537138	0.291142	0.0431319	0	0	0	0	0	142.502	147.504	143.65	158.523	152.88	134.184	-0.0236122	0.217939	0.587144	0.256771	-0.487728	0.669891	0.00180312	7.945e-05	0.000665645	2.78733e-05	0	0	0	0	0	0	0	161.172	155.871	105.141	125.167	144.452	158.465	181.452	158.44	149.725	102.767
853	1702	2905	atp-binding cassette sub-family b member mitochondrial-like	GO:0042626,GO:0016021,GO:0005774,GO:0003677,GO:0006810,GO:0070574,GO:0006200,GO:0000166,GO:0017111,GO:0005524,GO:0016887,GO:0046983,GO:0071585,GO:0055085	-0.280497	-0.464082	-0.462075	0.0161461	0.00280224	0.00219182	0	0	0	0	0	39.7757	35.1511	30.1687	48.5098	48.8979	41.9835	-0.189136	0.366503	0.159376	0.714998	-0.556292	0.17218	0.00324684	0.0175829	6.9264e-05	1.49691e-05	0	0	0	0	0	0	0	51.2349	39.306	41.3066	27.8676	49.5322	44.9481	50.9865	46.1922	46.3126	33.376
854	6453	1836.5	hypothetical protein CHLREDRAFT_192796 [Chlamydomonas reinhardtii]	GO:0016757	0.0666368	0.0335634	-0.169435	0.437079	0.754464	0.170428	0	0	0	0	0	56.6761	49.3476	45.9495	54.0316	48.1441	51.5251	0.0518951	0.13825	0.44903	0.522669	-0.132011	0.507396	0.00673742	0.000560718	0.000387611	0.076964	0	0	0	0	0	0	0	39.0299	48.0381	37.3708	39.277	47.6529	40.4976	52.9548	51.4469	56.8418	43.3516
856	2610	3729	chaperone protein chloroplastic-like	GO:0005524,GO:0005737,GO:0019538,GO:0000166,GO:0017111,GO:0009408,GO:0016485	0.218411	0.289979	-0.0422312	0.00142318	0.00037436	0.384811	0	0	0	0	0	105.977	110.269	88.2627	90.9744	89.9767	90.834	-0.0410156	-0.55376	0.544238	-0.0236099	-0.349606	0.136718	0.000145938	3.19847e-06	0.362356	7.29545e-05	0	0	0	0	0	0	0	67.4074	100.903	62.746	85.7081	93.3095	65.4822	68.4968	91.9451	84.3159	73.0177
857	6693	2383	extracellular response kinase	GO:0016740,GO:0004674,GO:0016310,GO:0004672,GO:0006468,GO:0000166,GO:0005524,GO:0016301,GO:0004707,GO:0016772	0.0689833	0.561842	-0.0479266	0.524349	0.00146566	0.394696	0	0	0	0	0	40.6796	60.9847	52.4318	38.652	41.066	54.2993	-0.121632	-0.441739	1.72417	-0.687015	1.27811	0.629566	0.00236749	1.01644e-06	1.39197e-05	3.0695e-05	0	0	1	0	1	2	1	12.9405	88.4959	13.3856	74.9106	16.3958	11.7908	64.7754	46.5321	46.1291	41.076
858	2589	1919	mitogen-activated protein kinase	GO:0005524,GO:0004672,GO:0006468,GO:0016772,GO:0004674	-0.359968	-0.20533	0.385436	0.435838	0.0893251	0.0390306	0	0	0	0	0	3.84595	4.96644	5.69513	4.92831	5.90367	4.15498	0.109469	-0.387303	0.794661	-0.406976	-0.25692	0.598009	0.0345422	0.00941626	0.00849201	0.0227636	0	0	0	0	0	0	0	5.78276	9.93157	2.67115	7.25789	4.98148	6.32721	7.39339	5.25905	5.23929	4.01219
859	4856	1124	diphthine synthase	GO:0008168,GO:0008152,GO:0004164,GO:0032259,GO:0017183	-0.159623	-0.0128496	-0.334456	0.209643	0.955544	0.0213425	0	0	0	0	0	29.5493	30.6369	25.7768	33.1039	31.1438	32.893	-0.0791469	0.555055	0.584523	0.755268	-0.375236	0.600723	0.00132505	0.000516506	0.00933895	0.00542126	0	0	0	0	0	0	0	36.3269	24.0583	24.0618	19.2231	30.5686	34.2707	35.807	36.709	32.9373	23.27
860	2207	882	inosine triphosphate pyrophosphatase	GO:0016787	-0.060911	-0.497219	-0.182962	0.673231	0.0287845	0.267914	0	0	0	0	0	54.5037	43.7177	46.7026	57.1067	61.3837	53.0542	-0.252647	0.615568	0.631125	0.700585	-0.282458	0.251283	0.0242541	0.00709145	0.000119309	0.00741324	0	0	0	0	0	0	0	51.4622	38.4798	34.6975	30.5483	46.6892	43.3991	59.3804	54.4538	50.3535	38.2211
861	6897	3532	hypothetical protein VOLCADRAFT_96202 [Volvox carteri f. nagariensis]		-0.0555996	0.112236	0.00528449	0.643585	0.41685	0.953072	0	0	0	0	0	9.58332	11.6422	10.0757	9.99311	10.717	10.022	0.0287416	-0.146353	0.300904	-0.107969	-0.11684	0.878461	0.1351	0.0441101	0.337976	0.104333	0	0	0	0	0	0	0	11.209	10.925	7.08604	11.2701	9.40973	11.433	9.78205	8.93154	10.4251	8.59161
862	6181	1086	photosystem ii protein		0.457991	-0.582597	-0.551382	0.00188164	3.20204e-05	7.18925e-05	0	0	0	0	0	591.146	314.664	331.553	430.417	471.555	485.982	-0.187768	-1.25103	0.698332	-0.868816	-0.580023	0.0435757	1.9112e-07	2.85063e-05	5.0988e-06	4.22675e-05	0	1	0	0	0	1	1	282.393	601.183	245.455	653.286	438.524	247.679	252.003	398.57	357.272	293.023
865	1422	1915	uridylate kinase	GO:0033862,GO:0006221,GO:0005737,GO:0016740,GO:0009041,GO:0008652	-0.254098	-0.328012	-0.0231812	0.00951439	0.00964515	0.660726	0	0	0	0	0	42.0865	44.8468	47.2991	50.3434	56.5715	48.0836	-0.163734	0.349516	0.47368	0.984888	-0.423073	0.147764	0.00662574	0.000751481	6.23562e-05	0.00163613	0	0	0	0	0	0	0	63.6654	37.5545	34.4356	26.3119	49.559	56.7223	48.1195	48.1088	53.0018	36.7482
867	1436	540	ribosomal protein l19	GO:0003735,GO:0006412,GO:0005840,GO:0005622	-0.263906	-0.373313	-0.198361	0.0206746	0.00544374	0.0326202	0	0	0	0	0	403.991	452.526	461.026	485.401	585.42	528.442	-0.154533	0.63239	0.609213	0.942604	-0.714513	0.0321379	2.99329e-05	1.41213e-05	1.0337e-05	9.17759e-06	0	0	0	0	0	0	0	607.043	369.699	363.621	297.577	620.202	545.58	573.453	554.983	572.649	377.581
870	1346	3157.25	predicted protein [Chlamydomonas reinhardtii]		-0.0769212	0.0451935	-0.0675803	0.00533335	0.365681	0.237756	0	0	0	0	0	159.807	157.336	137.694	168.603	152.556	144.222	-0.201329	0.228937	-0.286349	-0.309192	-0.771382	0.00252329	3.24246e-05	0.000379136	9.74796e-05	1.8354e-06	0	0	0	0	0	0	0	319.142	248.257	203.714	211.708	216.284	277.453	291.118	166.816	170.712	126.263
871	2202	878	protein		0.121468	0.182573	0.0840413	0.211814	0.0250894	0.29824	0	0	0	0	0	87.2498	90.2317	91.4266	80.1245	79.4425	86.0141	-0.0627877	0.271303	0.914545	0.317895	0.113205	0.696456	0.0305914	0.000284253	0.00996375	0.197975	0	0	0	0	0	0	0	54.2111	77.9757	50.6868	73.6475	63.8229	51.6302	94.2484	96.0003	92.3019	68.9778
872	5677	3020	rna binding protein	GO:0003676,GO:0005524,GO:0004672,GO:0000166,GO:0006468,GO:0016772,GO:0004674	-0.0350922	0.11624	-0.0280429	0.509126	0.0919326	0.556308	0	0	0	0	0	73.7293	77.17	73.7441	75.5609	71.1941	75.2006	-0.273476	0.730551	0.358515	0.595616	-0.46994	0.029682	0.000247833	1.71457e-05	0.000502478	0.000170009	0	0	0	0	0	0	0	64.4683	47.7397	54.6939	46.8218	72.9322	53.2352	79.681	70.396	71.0569	52.3625
873	5192	897	protein	GO:0055114,GO:0016491	0.848438	0.603362	0.647254	0.000199398	0.000104131	3.5716e-05	0	0	0	0	0	524.764	553.218	581.721	290.361	363.744	371.24	-0.0959157	-0.0499104	0.585137	0.269914	-0.401374	0.0622564	0.444465	0.000217987	0.00120238	2.18588e-05	0	0	0	0	0	0	0	152.882	244.112	188.554	262.946	362.472	142.968	235.538	283.394	317.022	274.15
874	3086	1532	malonyl-CoA ACP transacylase MCT	GO:0005488,GO:0016740,GO:0008152,GO:0003824,GO:0004314	-0.136622	-0.465361	-0.408983	0.0551443	0.000194574	0.000190448	0	0	0	0	0	190.356	157.349	152.89	209.267	217.479	203.307	-0.0404907	0.107935	0.589705	0.324575	-0.512641	0.699028	0.0413944	2.88408e-05	0.000217289	5.45894e-05	0	0	0	0	0	0	0	203.129	195.977	143.858	152.639	202.359	197.262	211.417	217.023	191.49	141.602
875	3102	1407	mitochondrial f1- gamma subunit	GO:0015986,GO:0045261,GO:0046961,GO:0015992,GO:0006754,GO:0046933,GO:0006811,GO:0006810	-0.267619	-0.754079	-0.876563	0.00154508	1.09228e-05	8.08759e-07	0	0	0	0	0	424.031	284.622	232.583	510.894	480.726	427.932	-0.0199512	-0.131135	0.721217	-0.027206	-0.504813	0.652183	0.0161366	5.90896e-07	0.433594	2.35785e-05	0	0	0	0	0	0	0	326.825	449.633	289.17	423.429	429.128	322.394	410.471	477.342	415.434	302.032
876	4554	4043.5	heterogeneous nuclear ribonucleoprotein k	GO:0003723	-0.375928	-0.805665	-0.99582	0.0136595	0.000164796	0.00116361	0	0	0	0	0	34.0497	22.6809	18.4562	44.3028	40.3677	37.4207	-0.0926447	0.0694898	0.242886	0.194758	-0.428553	0.485067	0.349029	0.00644815	0.00920495	0.000341516	0	0	0	0	0	0	0	53.6035	36.3027	35.9413	34.0663	41.3314	50.3453	38.1301	42.7799	39.0857	30.4729
878	371	1822	fructose -bisphosphatase ii	GO:0006071	0.49767	-0.0810305	0.219127	9.38464e-05	0.0316454	0.000841075	0	0	0	0	0	376.82	290.774	364.407	266.525	307.532	312.808	0.0664516	-0.325722	0.355877	-0.231281	-0.360587	0.14965	3.67757e-05	0.00057101	0.000260647	1.50837e-05	0	0	0	0	0	0	0	227.662	249.213	189.352	307.476	295.949	238.405	198.645	242.631	261.697	230.271
879	3631	3095	dead-box atp-dependent rna helicase 29-like	GO:0004386,GO:0003723,GO:0003676,GO:0005524,GO:0016787,GO:0016818,GO:0008026,GO:0005634	-0.341263	-0.358826	-0.321761	0.042576	0.000988811	0.0167673	0	0	0	0	0	20.1522	18.5442	19.9251	25.6366	24.0434	25.137	-0.251221	0.658066	0.573832	0.667767	-0.270558	0.0178101	0.00367567	0.00043657	0.000995323	0.00564427	0	0	0	0	0	0	0	40.538	16.9307	17.2667	13.8445	22.8872	33.9208	27.2934	26.1745	22.4942	18.8029
880	1635	1706	phosphatidylinositol n-acetylglucosaminyltransferase subunit c-like	GO:0017176,GO:0006506,GO:0016021	-0.0997198	-0.0439292	0.320635	0.747715	0.890308	0.0610015	0	0	0	0	0	7.24763	8.67365	9.38688	7.67661	8.93859	7.29341	-0.112247	0.433139	0.695195	0.331104	-0.225522	0.580006	0.0445789	0.0117517	0.178321	0.314741	0	0	0	0	0	0	0	9.74146	7.33581	4.93672	5.4804	6.05672	8.90183	10.2625	8.66051	7.00053	4.95814
881	2440	1396	carrier protein mitochondrial-like	GO:0005488,GO:0016021,GO:0016020,GO:0055085,GO:0005743,GO:0006810,GO:0005215	-0.380277	-0.324663	-0.120252	4.2016e-06	0.000162528	0.00509987	0	0	0	0	0	946.261	913.243	916.794	1231.97	1144.1	996.595	-0.00700068	0.48003	0.490718	0.396188	-0.832586	0.793967	6.13016e-07	4.73815e-06	9.01238e-06	6.13171e-08	0	0	0	0	0	0	0	976.145	920.386	869.284	805.163	1283.4	971.505	1284.09	1221.82	1059.86	720.227
882	2570	842	md-2-related lipid recognition domain-containing protein		0.349416	0.297081	0.425902	0.191049	0.0957159	0.0117711	0	0	0	0	0	47.7552	54.9251	53.7721	37.4354	44.4228	39.7479	0.0354176	0.22236	0.859688	0.16549	0.264819	0.833573	0.0715958	5.76606e-06	0.211343	0.0367743	0	0	0	0	0	0	0	25.2577	44.9062	24.2608	40.1361	27.3065	25.8139	52.4567	44.8247	44.8462	33.15
883	4821	1533	rhomboid family protein	GO:0006508,GO:0004252,GO:0016021,GO:0008233	-0.0530137	0.158946	0.190717	0.708902	0.155961	0.0779789	0	0	0	0	0	21.1041	23.8296	23.3228	22.0686	21.2522	20.2894	0.113898	0.18087	0.336064	-0.02253	-0.125368	0.519751	0.125492	0.013458	0.711263	0.358332	0	0	0	0	0	0	0	20.232	27.1508	17.4076	23.6809	18.004	22.0318	30.9343	22.2528	23.2967	16.4165
884	1190	972	rnp-1 like rna-binding protein	GO:0003676,GO:0000166	-0.293712	-0.384703	-0.366871	7.68251e-05	9.82035e-06	5.65999e-06	0	0	0	0	0	782.57	747.383	718.819	959.377	976.005	927.164	-0.318684	0.61822	1.02043	0.732275	0.178523	0.0022451	1.47378e-05	3.60388e-07	9.08651e-08	0.000326136	0	0	1	0	0	1	1	869.406	729.88	483.71	573.37	523.898	696.632	1120.81	982.1	953.166	593.137
885	773	2082	activating signal cointegrator 1 complex subunit 3		-0.23575	-0.118004	-0.0486275	0.238854	0.246082	0.847411	0	0	0	0	0	11.6187	10.0088	9.82936	13.9577	10.9249	10.0558	-0.359929	0.367429	-0.157454	0.193439	-0.729631	0.127565	0.0827933	0.25353	0.0495394	0.000757819	0	0	0	0	0	0	0	21.5604	8.86353	11.8949	9.04109	15.0925	16.7439	11.6952	10.553	10.4909	8.68407
886	4789	2191	argininosuccinate synthase	GO:0005524,GO:0016874,GO:0006526,GO:0004055	0.03634	-0.172479	-0.406905	0.549621	0.000425737	4.75943e-05	0	0	0	0	0	204.946	167.446	144.412	199.897	188.838	191.856	-0.132935	0.73057	0.449315	0.336758	-0.462768	0.0901684	8.05968e-07	4.79293e-05	0.000271683	1.5153e-05	0	0	0	0	0	0	0	149.744	153.893	143.608	151.555	190.959	136.492	256.018	196.359	191.783	138.289
888	4779	2353	von willebrand type a		-0.173297	-0.0809642	-0.176328	0.208023	0.333012	0.045515	0	0	0	0	0	27.9094	31.7845	26.4335	31.6017	33.6162	29.9729	-0.0935616	0.0400283	0.936143	0.0703081	0.0376432	0.600282	0.704279	2.78115e-05	0.501243	0.693229	0	0	0	0	0	0	0	21.4301	32.9412	16.7107	30.2576	23.3157	20.0306	33.9162	32.9325	31.836	23.9119
890	7316	588	hypothetical protein VOLCADRAFT_119389 [Volvox carteri f. nagariensis]		-0.879748	-0.629959	-0.911041	0.000776318	0.0301724	0.000742779	0	0	0	0	0	29.2544	24.2885	19.0725	54.8411	38.3422	36.6559	-0.285688	0.292536	-0.300855	0.000875077	-1.14043	0.0363454	0.324388	0.0377048	0.990687	0.000100938	0	0	0	0	1	1	1	68.815	30.6773	42.9124	33.0429	58.6623	56.2866	37.0304	34.7083	33.0888	26.1424
891	3854	4186	alpha-glucan water chloroplastic-like	GO:0016301,GO:0004673,GO:0005524,GO:0016874,GO:0016310,GO:0016740,GO:0003824	0.995991	1.18767	1.15002	0.000298889	8.69624e-06	3.12585e-05	0	1	1	2	1	58.2618	65.1078	63.5922	28.7003	28.0365	28.1323	-0.199392	0.0528886	0.408349	-0.355569	-0.111879	0.0977513	0.323905	0.000514528	0.000826041	0.15459	0	0	0	0	0	0	0	15.6471	37.1677	17.9036	31.3909	20.4316	13.5045	38.5949	24.0947	24.309	18.8243
892	1918	1827	protein		0.404975	0.502675	0.710094	0.0350285	0.0060871	0.00124374	0	0	0	0	0	37.7218	45.7035	48.06	28.4355	31.8961	28.9671	-0.224323	0.911759	-0.206469	0.855727	-1.00226	0.126748	6.84916e-05	0.0751785	0.000952024	0.000188416	0	0	0	0	1	1	1	44.7364	18.9627	29.0506	16.8866	44.0431	38.2028	36.6134	25.1508	31.1413	21.4588
893	185	1722	aldo keto reductase		0.041155	-0.287074	-0.0903086	0.728346	0.0536158	0.48782	0	0	0	0	0	36.0418	33.2105	33.023	34.9404	40.6395	35.3589	-0.109653	0.35262	0.528642	0.852951	-0.515972	0.723445	0.0331881	0.00649707	0.000293142	0.000101483	0	0	0	0	0	0	0	19.5947	25.7104	24.0288	22.0673	37.1583	17.8279	32.9428	34.988	40.5021	25.6835
894	4143	1911	serine carboxypeptidase i	GO:0006508,GO:0004185	0.73733	0.634986	0.324866	0.000221543	8.62075e-05	0.0171213	0	0	0	0	0	85.0037	74.9084	62.8598	50.5797	47.8978	49.9233	0.0104445	0.291392	0.101528	0.0495705	-0.652754	0.942077	0.0846279	0.215681	0.60553	1.86981e-05	0	0	0	0	0	0	0	61.0854	57.1751	47.8246	46.8482	58.9981	61.4767	70.1399	51.3475	48.3695	37.1832
895	3273	2708	cell division cycle protein 45	GO:0006270	-0.0419152	0.483382	0.299711	0.39819	0.00894726	0.0418818	0	0	0	0	0	20.948	38.2798	37.5054	21.6024	27.0846	30.1883	-0.128919	0.289739	1.57725	-0.0537937	1.51446	0.667918	0.00346749	0.000101607	0.648368	7.04754e-06	0	0	1	0	1	2	1	1.58746	35.5853	8.60203	27.3255	7.07087	1.41147	43.7183	27.4166	26.3939	22.0893
897	6063	969	uncharacterized protein loc100790023		0.573856	0.5654	0.583627	0.00169491	0.000828593	0.00286465	0	0	0	0	0	54.845	61.395	66.1336	36.5308	41.1188	43.9438	-0.031815	0.0770682	0.650685	-0.0916479	0.0137907	0.901941	0.243545	0.00198033	0.433737	0.926391	0	0	0	0	0	0	0	30.4098	46.8081	23.7107	41.0223	29.4267	29.8486	49.4725	37.6413	38.4632	29.7795
899	6368	3649.17	predicted protein [Chlamydomonas reinhardtii]		-0.0636469	-0.251666	-0.351131	0.300863	0.0364117	0.0019467	0	0	0	0	0	23.0396	19.61	16.9723	24.1132	23.5618	21.8973	-0.144112	-0.15951	0.377075	0.0527955	-0.261092	0.0996855	0.0711755	0.000319216	0.471021	0.00352638	0	0	0	0	0	0	0	24.8602	28.8617	19.4281	23.8922	23.9099	22.3915	25.7111	25.5257	24.7637	19.7969
901	4669	2938.67	protein		0.198348	0.830944	1.0713	0.143969	3.50914e-05	5.1533e-06	0	0	1	1	1	40.7532	94.9693	199.613	35.2948	52.9548	94.5388	-0.0753928	-0.101261	0.467462	0.394197	-0.0441916	0.496374	0.309475	0.00281526	0.000274741	0.457672	0	0	0	0	0	0	0	39.8019	44.4314	26.7644	36.983	71.2899	37.6985	41.3885	37.2264	48.8906	69.1639
902	4294	1878	histone deacetylase	GO:0004407,GO:0046969,GO:0046970,GO:0031078,GO:0034739,GO:0032041,GO:0005634,GO:0016787,GO:0016575,GO:0016568,GO:0006355,GO:0006351,GO:0032129	-0.181506	-0.0375349	-0.0381499	0.0159797	0.679829	0.517285	0	0	0	0	0	39.4618	42.8368	41.0908	44.9264	44.0217	42.1745	-0.157345	0.0328	0.770096	0.0201805	-0.0702071	0.282428	0.637952	0.000788778	0.841398	0.422118	0	0	0	0	0	0	0	38.584	44.3403	26.0234	41.3486	35.5348	34.4432	45.3901	44.8734	41.9262	33.7156
904	2414	2922	katanin p80 subunit-like protein		-0.129039	0.244633	0.200531	0.493494	0.0233877	0.0124518	0	0	0	0	0	28.5845	38.7308	36.4159	31.1545	32.603	31.5729	-0.231095	-0.0165495	0.996589	0.260344	0.19909	0.127565	0.73265	4.17977e-05	0.00046086	0.0413005	0	0	0	0	0	0	0	20.5911	37.9801	15.6285	28.4189	20.4354	17.3467	37.5426	32.1403	34.2386	23.5339
906	7096	1935	protein		0.350395	0.456163	0.487467	0.0575252	0.0214208	0.00635338	0	0	0	0	0	15.0278	16.0143	14.1922	11.5991	11.3081	9.77965	-0.0135504	0.160462	0.406803	0.323072	-0.00247489	0.948739	0.433059	0.000925962	0.0968279	0.987008	0	0	0	0	0	0	0	10.5881	10.6676	7.5971	8.20717	7.55227	10.4869	12.2013	10.4187	10.3938	7.47769
907	4770	2272	phytoene synthase	GO:0009058,GO:0016765,GO:0016740	-0.228448	-0.1796	-0.274257	0.00869455	0.00559845	0.000430524	0	0	0	0	0	104.632	121.187	112.871	122.723	137.345	136.748	-0.169053	-0.173436	0.503229	0.136909	-0.416935	0.0514531	0.0153046	0.000291461	0.00482878	0.000682153	0	0	0	0	0	0	0	123.081	131.351	83.8043	116.892	127.514	109.366	116.366	119.139	128.654	95.0886
909	1834	2208	pyruvate dehydrogenase e1 component subunit beta	GO:0055114,GO:0016491,GO:0004739,GO:0008152,GO:0003824	-0.0660128	0.0353131	-0.220047	0.379037	0.370422	0.0404808	0	0	0	0	0	105.393	106.008	89.2338	110.345	103.475	104.188	-0.0165376	0.446928	0.404764	0.228783	-0.520088	0.674556	0.00248378	6.46983e-05	0.00257565	0.000298648	0	0	0	0	0	0	0	110.444	93.6282	83.037	81.0601	106.494	109.17	127.684	110.244	95.1267	73.8882
910	2575	1497	leucine-rich repeat family protein		0.287044	0.177786	0.139909	8.02556e-05	0.0519549	0.221313	0	0	0	0	0	82.4232	72.6449	71.7309	67.3751	64.2017	64.8525	0.138659	-0.231895	0.902759	-0.498471	0.255014	0.256354	0.0429345	0.000150662	6.70712e-05	0.000831514	0	0	0	0	0	0	0	59.5415	81.3431	36.1471	95.7182	44.204	65.7297	68.9136	68.1449	67.4729	52.9403
911	689	2686.56	jordan transposition protein		-0.250685	-0.55881	-0.817374	0.00951645	0.000762841	0.000120926	0	0	0	0	0	51.0342	44.9878	43.3499	60.9534	66.6412	76.9975	-0.350611	-0.0606962	-0.132807	0.333946	-0.518503	0.0391796	0.454661	0.0136388	0.00302794	0.000464459	0	0	0	0	0	0	0	99.1508	56.0381	61.8328	49.2388	80.7024	77.6512	53.5599	56.2789	62.203	56.1249
912	4558	1130.57	beta tubulin	GO:0007018,GO:0007017,GO:0051258,GO:0006184,GO:0005874,GO:0000166,GO:0005737,GO:0005525,GO:0043234,GO:0003924,GO:0005198,GO:0005856	-0.583521	-0.131039	-0.376883	8.2774e-07	0.00073921	1.86536e-06	0	0	0	0	0	1898.21	2412.89	2515.66	2844.98	2642.12	3266.87	-0.0191306	-0.00756406	0.923977	-0.388382	0.155936	0.533821	0.430534	1.11647e-07	3.24951e-06	6.36774e-06	0	0	0	0	0	0	0	1799.07	3191.61	1575.73	3552.31	2026.09	1775.27	3174.92	2990.41	2713.86	2257.44
913	1449	2125	glutathione s-transferase-like protein		0.191237	0.28175	0.711064	0.289061	0.0567552	3.23027e-05	0	0	0	0	0	29.3088	40.826	46.3503	25.6267	33.3633	27.9132	-0.119795	0.692805	-0.183811	1.09261	-0.895045	0.440643	0.00594286	0.152101	2.68736e-05	0.00012618	0	0	0	1	0	1	1	47.4735	20.2531	33.6432	16.2986	45.2164	43.5917	33.4897	29.4707	35.7971	23.8617
914	2773	1252	diaminopimelate epimerase	GO:0008837,GO:0005737,GO:0009089,GO:0016853	0.377757	0.373114	0.325396	0.0110352	0.000746559	0.0019774	0	0	0	0	0	186.483	217.536	204.749	142.933	167.796	163.13	-0.125111	-0.0956434	0.977656	0.120154	-0.159286	0.213527	0.194023	0.000120879	0.0161895	0.0439484	0	0	0	0	0	0	0	102.167	140.921	76.6544	134.121	120.156	93.5531	131.782	152.282	145.919	107.332
915	1480	1867	aminoacyl-histidine dipeptidase		0.175704	0.179062	0.136582	0.00462123	0.00418848	0.0142822	0	0	0	0	0	186.192	188.822	193.831	164.745	166.716	176.256	-0.184413	0.0137954	0.959119	0.183911	0.118851	0.0499066	0.837822	4.57879e-06	0.0179347	0.00279328	0	0	0	0	0	0	0	111.358	160.415	85.6478	140.015	117.518	97.9392	161.882	167.449	159.167	127.719
916	241	1617	achain structural determinants for improved thermal stability of designed ankyrin repeat proteins with a redesigned c- capping		-0.391073	-0.105965	-0.0938854	0.20264	0.573983	0.642975	0	0	0	0	0	3.03753	4.84895	4.49774	4.34565	5.2683	4.87645	0.0665565	0.0184473	0.0918862	0.324413	-0.0883816	0.72348	0.943534	0.57885	0.160111	0.536258	0	0	0	0	0	0	0	5.5662	6.77342	4.51626	4.64627	5.26273	5.87991	6.88513	4.9496	6.12784	4.92574
917	916	1113	apag gene product		0.0254153	-0.0409511	-0.197476	0.916139	0.816831	0.361382	0	0	0	0	0	34.135	27.8445	24.4961	33.104	28.6078	28.4128	-0.18649	0.0542612	0.574919	0.468979	0.0202393	0.330281	0.685627	0.00121832	0.00175793	0.852739	0	0	0	0	0	0	0	32.7686	31.6055	19.2368	21.2987	23.6996	28.8632	32.906	29.147	29.9527	24.1442
918	2553	2970	transitional endoplasmic reticulum atpase CDC48	GO:0016887,GO:0005524,GO:0005488,GO:0019861,GO:0016787,GO:0000166,GO:0017111,GO:0006200	-1.09012	-0.854583	-0.304841	4.32857e-06	3.94602e-06	0.000396521	1	0	0	1	1	150.484	173.904	199.088	321.435	315.206	246.11	-0.0478863	0.124427	1.01924	0.0824883	0.109064	0.271006	0.0205406	1.27798e-06	0.031117	0.00739907	0	0	1	0	0	1	1	161.228	271.851	155.299	291.98	196.015	155.878	296.619	315.813	309.242	211.48
919	5806	1719	at4g35080-like partial	GO:0046872,GO:0016021,GO:0055085,GO:0030001	-0.0679752	0.636536	0.392104	0.0978444	1.16618e-05	0.000165899	0	0	0	0	0	133.172	230.056	195.275	139.646	147.678	148.521	-0.126878	-0.274201	0.725981	-0.276662	-0.351082	0.210412	0.010066	7.36733e-05	0.00236901	4.52865e-05	0	0	0	0	0	0	0	116.432	147.239	78.1305	155.924	123.103	106.391	121.345	129.894	128.36	96.3255
920	3510	1947	protein		0.669958	0.987418	0.805562	0.0108576	0.000534044	6.25758e-05	0	0	0	0	0	37.1345	57.0796	49.8807	22.7096	28.2381	28.124	-0.142615	-0.644359	0.702443	-0.626181	0.0127233	0.554065	0.000722496	0.000837242	0.000155818	0.904235	0	0	0	0	0	0	0	17.6848	39.3642	13.5908	37.4534	22.6259	15.9299	24.8808	22.7368	23.9108	22.9226
922	3647	2486.5	d-glycerate 3-kinase		0.595497	0.767422	1.6565	8.6311e-05	0.000390574	4.59435e-06	0	0	1	1	1	38.3312	49.9856	129.677	25.0285	29.0082	40.448	-0.193787	-0.752857	0.370648	-0.769069	-0.425364	0.0383288	0.0015182	0.0226026	7.26958e-05	0.000332483	0	0	0	0	0	0	0	34.6637	44.4712	19.1422	48.4134	39.5556	30.1677	26.0013	25.092	28.0276	29.229
923	2464	2956	protein	GO:0004872,GO:0016021	0.13723	-0.0591018	0.190496	0.0594723	0.0463069	0.00219639	0	0	0	0	0	154.547	151.717	141.512	140.304	158.112	123.897	-0.136396	-0.131935	0.59496	0.359259	-0.467947	0.0583533	0.00650843	1.79076e-05	0.000175974	0.000164929	0	0	0	0	0	0	0	115.862	128.309	84.6564	106.643	129.757	105.378	117.028	128.416	137.002	93.6488
924	1522	3370	hua enhancer 2	GO:0004386,GO:0003676,GO:0005524,GO:0016787,GO:0016818,GO:0016817,GO:0008026	-0.0415384	-0.0504102	-0.327462	0.245222	0.659274	0.00730776	0	0	0	0	0	32.006	28.9623	28.6633	32.9799	30.0539	36.165	-0.168865	-0.0412908	0.677242	-0.113314	-0.0556132	0.257936	0.362959	4.75634e-06	0.132769	0.458762	0	0	0	0	0	0	0	34.3675	37.0417	19.6156	34.009	26.6332	30.5561	35.9637	31.9657	31.3401	25.578
926	1138	3619	patched family protein		-0.154586	0.175268	-0.0553288	0.279938	0.219062	0.724653	0	0	0	0	0	5.88856	9.62483	8.45651	6.66753	8.3654	8.83648	-0.155313	0.072984	0.142793	-0.291564	0.0171633	0.465025	0.734578	0.285343	0.0265294	0.914624	0	0	0	0	0	0	0	5.49972	8.86721	5.19372	9.04784	6.94951	4.88703	9.39308	5.83819	7.2399	7.07251
927	4191	3355	soluble acid invertase		1.25745	1.20442	1.26517	0.000617259	4.80487e-05	6.82258e-05	1	1	1	3	1	24.8914	24.9553	28.8033	9.91772	10.2877	11.3854	-0.213346	-0.982258	0.189947	-0.727022	-0.457341	0.215336	0.00031285	0.219427	0.000675713	0.00044633	0	0	0	0	0	0	0	10.8971	19.6121	8.51083	17.6733	13.1792	9.24308	9.43266	9.88924	10.3254	9.31912
928	1768	2057	vacuolar amino acid transporter 1-like	GO:0016021,GO:0016020	0.427292	0.918203	0.700624	0.101929	0.000164796	0.0151857	0	0	0	0	0	13.5258	17.9409	16.4311	9.79667	9.0226	9.66749	-0.151892	-0.00729346	0.567609	-0.403785	0.00758733	0.555946	0.94972	0.0134284	0.122831	0.935303	0	0	0	0	0	0	0	7.24143	10.6373	5.27698	11.9525	6.73994	6.52672	10.5685	8.36024	8.77617	6.79271
929	6421	4327	protein	GO:0005488,GO:0006886,GO:0008565,GO:0005622	-0.430228	-0.181857	-0.301479	2.49751e-05	0.000838196	0.00314136	0	0	0	0	0	62.6032	69.0849	66.4386	84.6922	78.5003	82.068	-0.0562965	-0.139727	0.796853	-0.00220306	0.0707845	0.0542206	0.0256658	1.77738e-05	0.946312	0.0206504	0	0	0	0	0	0	0	68.1496	111.329	50.4997	82.176	60.5879	65.4961	100.886	88.4975	82.0522	63.6978
930	111	1394	50s ribosomal protein l11	GO:0003735,GO:0006412,GO:0030529,GO:0005840	-0.289533	-0.348349	-0.323596	0.000813976	0.0025267	0.00235377	0	0	0	0	0	232.861	223.169	199.964	284.701	284.038	250.384	-0.198659	0.428409	0.0880801	0.632654	-0.626395	0.00645565	1.59593e-05	0.161229	0.000121421	2.99218e-06	0	0	0	0	0	0	0	306.918	216.17	233.301	172.578	270.509	267.264	291.231	248.317	268.035	174.886
932	6008	1964	protein		-0.431705	-0.398123	-0.53695	0.000332776	0.000644043	3.93822e-05	0	0	0	0	0	214.862	205.949	189.646	290.034	271.79	275.507	-0.151537	0.716899	0.277537	0.67064	-0.494612	0.00895057	1.21985e-05	5.20816e-05	6.50423e-06	6.92048e-07	0	0	0	0	0	0	0	476.94	211.482	238.427	165.832	287.387	429.277	348.346	289.16	264.473	203.691
933	3460	2143	protein	GO:0005524,GO:0004672,GO:0005509,GO:0000166,GO:0006468,GO:0016772	-0.158306	-0.0204349	-0.120906	0.0668269	0.875355	0.31293	0	0	0	0	0	37.0837	38.3195	38.4136	41.5397	38.963	41.7434	0.0679775	0.0588476	0.427826	0.326189	-0.264803	0.43667	0.376447	0.00027164	0.00308685	0.0123716	0	0	0	0	0	0	0	30.2558	31.6522	30.1346	30.2773	39.5701	31.7544	33.0424	40.876	38.1528	32.7385
934	1362	2865	atp synthase f1 subunit alpha	GO:0015986,GO:0045261,GO:0016469,GO:0016787,GO:0006811,GO:0006810,GO:0046933,GO:0046034,GO:0000166,GO:0046961,GO:0005524,GO:0006754,GO:0015992,GO:0033178,GO:0016820,GO:0015991	-0.367842	-0.763178	-0.716153	3.11653e-05	1.30465e-05	3.6374e-06	0	0	0	0	0	433.609	303.941	298.217	559.828	516.294	490.717	-0.105636	0.174981	0.557491	0.28672	-0.667696	0.100262	0.000261163	2.24661e-06	1.95979e-06	4.94762e-07	0	0	0	0	0	0	0	391.374	385.622	351.07	367.968	523.587	363.703	435.438	517.108	449.091	329.198
935	5432	1100	nucleosome assembly protein	GO:0006334,GO:0005634	-0.179799	-0.0107919	-0.422786	0.113553	0.922548	0.00092189	0	0	0	0	0	116.856	118.305	105.023	132.14	119.124	141.067	-0.0849819	0.051722	1.03133	-0.257775	0.179126	0.493739	0.613927	3.57264e-05	0.00175219	0.00971827	0	0	1	0	0	1	1	91.234	145.533	66.0925	126.534	78.262	85.6753	150.329	135.85	105.715	88.6839
936	5338	1082	60s ribosomal protein l12	GO:0003735,GO:0006412,GO:0030529,GO:0005840	0.0190363	0.109897	0.250716	0.476258	0.0212979	3.95113e-05	0	0	0	0	0	1290.39	1428.37	1443.34	1273.17	1323.09	1212.89	0.125497	-0.100317	0.735655	0.00787462	-0.256842	0.071771	0.0386296	4.09958e-07	0.697142	5.43306e-05	0	0	0	0	0	0	0	1292.84	1408.88	853.885	1326.16	1213	1410.35	1314.09	1422.57	1333.41	1014.99
937	5495	4281.5	translation initiation factor	GO:0005525,GO:0006413,GO:0003924,GO:0000049,GO:0006184,GO:0003743,GO:0000166	-0.11124	-0.236987	-0.61853	0.0186427	0.0315378	0.00013975	0	0	0	0	0	66.5054	56.7543	47.1547	71.9276	66.951	72.8698	-0.267449	0.14632	0.0684862	0.259036	-0.527484	0.0149003	0.0150397	0.314136	0.000726683	2.56785e-05	0	0	0	0	0	0	0	109.873	63.2272	65.8627	57.0323	81.7554	91.0256	70.073	68.9934	68.4266	56.4206
938	1917	3654	e1 subunit of 2-oxoglutarate dehydrogenase	GO:0016624,GO:0055114,GO:0030976,GO:0008152,GO:0006099,GO:0004591	0.0310764	0.223525	0.160771	0.441626	0.0067509	0.0104615	0	0	0	0	0	107.372	120.374	120.116	105.06	102.889	107.302	-0.0131905	-0.0163221	0.631026	0.0421361	-0.227942	0.892925	0.710535	9.33489e-05	0.390661	3.08984e-05	0	0	0	0	0	0	0	99.1245	93.6729	62.5132	94.0517	95.1197	98.2272	92.6416	97.2009	96.8856	81.0642
939	2399	3484	snf2 super family	GO:0046872,GO:0004386,GO:0003676,GO:0005524,GO:0008270,GO:0016818,GO:0003677	-0.023545	-0.0427253	0.0839262	0.860452	0.608527	0.365912	0	0	0	0	0	15.1477	15.035	16.2203	15.4238	15.4947	15.2146	0.196505	-0.443132	0.686387	-0.180563	0.213492	0.130947	0.0189374	7.55464e-05	0.0511796	0.0177798	0	0	0	0	0	0	0	10.9769	21.7183	9.82809	17.9912	11.5583	12.6963	15.7057	16.4219	15.7363	13.5459
940	2349	3193.33	mipc synthase subunit		-0.25031	-0.312943	-0.173268	0.0171305	0.000177	0.0014169	0	0	0	0	0	75.8265	76.8135	76.9632	90.3386	95.6612	86.8932	-0.19341	0.602449	0.261957	0.955339	-0.402468	0.0120957	0.000116969	0.00254565	3.66437e-06	0.000250041	0	0	0	0	0	0	0	88.1994	61.6805	72.9998	51.6455	91.2681	77.0056	94.1579	87.7631	101.072	68.8538
942	5600	3874	heat repeat-containing protein 1	GO:0005488	-0.419898	-0.694684	-0.827623	0.00163773	0.00187378	7.25083e-05	0	0	0	0	0	29.541	18.8569	17.4223	39.804	31.0105	31.6615	-0.0959224	0.584629	-0.190614	0.960451	-1.02711	0.354703	0.000194929	0.062656	0.000100854	3.47195e-05	0	0	0	0	1	1	1	81.3779	22.0483	38.3259	14.8815	45.4594	76.2064	33.6131	33.5012	29.8438	21.8374
945	4364	2102	aspartyl glutamyl-trna amidotransferase subunit b	GO:0016874,GO:0016884	-0.166773	-0.0286446	-0.258956	0.0594688	0.72375	0.00469273	0	0	0	0	0	67.9588	70.6475	63.9437	76.3198	72.0357	76.7369	-0.020635	-0.468713	0.738784	0.144238	0.00781053	0.849985	0.00169326	2.33752e-05	0.0715511	0.889942	0	0	0	0	0	0	0	53.269	71.9058	39.9892	62.6299	58.4118	52.5026	51.5747	67.4075	69.3803	58.7247
948	6206	863	protein		-0.169568	-0.212796	-0.0222815	0.230931	0.0146665	0.87563	0	0	0	0	0	46.7822	46.4133	46.6951	52.553	53.9157	47.2112	-0.304616	0.359894	0.925757	0.0988082	-0.161173	0.128435	0.0149674	0.00219749	0.388604	0.171174	0	0	0	0	0	0	0	37.945	42.8613	26.8752	45.4706	39.1953	30.399	55.4982	51.457	48.5312	35.08
949	5428	3374	chaperone protein chloroplastic-like	GO:0005524,GO:0019538,GO:0000166,GO:0006289,GO:0017111,GO:0004518,GO:0003677	-0.15357	-0.10305	0.179578	0.00347085	0.00484443	0.00268719	0	0	0	0	0	339.664	421.434	443.731	377.893	452.633	391.657	-0.0721105	0.288556	0.437149	0.443594	-0.352302	0.0927987	0.000107058	1.25719e-05	2.82696e-06	5.44269e-05	0	0	0	0	0	0	0	366.011	292.225	259.521	305.365	386.378	348.131	357.179	351.764	415.628	302.483
950	2181	5126	protein	GO:0006508,GO:0004252	-0.0824274	-0.381218	-0.495786	0.24961	0.00850942	0.000100239	0	0	0	0	0	59.8164	48.5545	42.0882	63.2919	63.404	59.7533	-0.107287	-0.378615	0.602715	0.085084	-0.234652	0.359352	0.000982171	1.37201e-05	0.0586409	0.00013662	0	0	0	0	0	0	0	36.967	57.1388	39.1611	58.3995	59.2426	34.1945	43.7514	59.9564	61.9762	50.1909
952	407	4646.75	large subunit ribosomal RNA (rrnL), plastid	GO:0009536,GO:0009507,GO:0006314,GO:0004519,GO:0003677	0.0275312	0.124482	-0.620047	0.430906	0.0153483	4.03801e-06	0	0	0	0	0	184.753	176.981	234.914	181.283	162.299	361.586	2.14608	-0.098829	-4.43759	-1.58613	3.17738	1.2847e-08	0.00881526	6.87494e-10	4.55653e-08	3.11715e-09	1	0	1	1	1	4	1	330.016	220.024	4249.58	1684.85	380.655	1464.1	205.359	195.194	560.546	3451.04
953	2380	2993	sulfolipid synthase SGD2		0.705676	0.446078	0.462528	0.0051669	0.0685052	0.00556833	0	0	0	0	0	23.9733	18.8925	20.5166	14.3535	13.818	14.6375	-0.274148	-0.713653	0.18759	-1.09264	-0.608903	0.146967	0.000402299	0.0286269	1.0858e-05	0.00024267	0	0	0	1	0	1	1	14.6242	25.2691	12.1509	27.3415	18.0177	11.9004	14.9835	13.9938	12.2962	11.443
954	5735	2541	domain protein	GO:0051082,GO:0006457,GO:0031072	-0.0574882	0.0154998	0.0500283	0.462592	0.861674	0.501389	0	0	0	0	0	37.0049	39.6829	38.1118	38.4947	39.2881	36.8262	-0.501524	0.282422	0.529738	0.314623	-0.333603	0.0160415	0.00834729	0.00236508	0.00332906	0.00251705	0	0	0	0	0	0	0	31.6213	30.5404	24.5642	28.0333	34.0101	22.1048	37.3175	36.0584	35.1439	26.8214
955	6583	2807	hypothetical protein CHLREDRAFT_193378 [Chlamydomonas reinhardtii]	GO:0005488	-0.42363	-0.0994192	-0.994307	0.00049685	0.311858	6.63139e-07	0	0	0	0	0	60.02	61.8746	50.5935	80.8731	66.4387	101.782	0.0428135	-1.41551	1.66375	-1.75756	0.710879	0.848665	4.42847e-06	5.99978e-07	1.38333e-06	4.58017e-06	0	1	1	1	0	3	1	22.1675	158.856	23.8527	223.626	40.6106	22.8198	58.9256	77.7273	65.4972	67.1052
956	6722	2349	predicted protein [Chlamydomonas reinhardtii]		0.0933672	0.16398	0.5901	0.510556	0.0823331	0.00291709	0	0	0	0	0	25.2811	26.964	37.8997	23.5288	23.9704	24.9572	-0.22011	-0.00631563	0.497692	0.338141	-0.284319	0.182028	0.955812	0.00118951	0.00139376	0.00964758	0	0	0	0	0	0	0	29.5181	24.6519	16.8805	18.5885	23.8852	25.1796	24.5314	24.2143	23.7343	19.4015
957	4960	3290	kif21a protein	GO:0005524,GO:0000166,GO:0003777,GO:0007018,GO:0005874	0.0320848	0.134464	-0.15809	0.236293	0.0524734	0.00401137	0	0	0	0	0	112.325	124.212	114.169	109.831	113.117	127.507	-0.109507	-0.460807	0.821765	-0.608567	0.198761	0.129209	4.71948e-05	8.34114e-07	3.01169e-05	0.000599708	0	0	0	0	0	0	0	91.1545	182.972	64.4437	173.118	81.9828	84.3701	132.698	114.657	113.144	94.2208
958	3241	2064.5	rhomboid domain containing 1	GO:0004252,GO:0016021	-0.0948299	-0.0743024	0.122761	0.126146	0.576526	0.055099	0	0	0	0	0	36.5351	36.9023	37.2653	39.0927	38.8969	34.1653	-0.296708	0.53545	0.361539	0.59998	-0.615294	0.236857	0.00594609	0.000257414	0.000318333	0.000693042	0	0	0	0	0	0	0	33.8371	27.9954	27.0737	22.4793	35.5939	27.2057	40.8135	35.0696	34.5705	22.8896
959	4702	2795	flagellar outer dynein arm-docking complex protein 1		-0.5082	0.100139	-0.349421	7.29275e-05	0.0944299	0.000360418	0	0	0	0	0	57.7021	86.936	79.5152	82.4742	81.0141	101.535	-0.0184426	-0.139433	1.33589	-0.855156	0.685065	0.909375	0.0427152	2.08911e-06	9.06388e-06	1.86766e-05	0	0	1	0	0	1	1	39.8397	90.9989	31.1351	144.648	41.9489	39.3836	82.579	80.1219	79.525	68.0349
960	2695	894	atp synthase gamma-subunit	GO:0015986,GO:0045261,GO:0046961,GO:0015992,GO:0006754,GO:0046933,GO:0006811,GO:0006810	-0.119777	-0.329074	-0.335229	0.0481277	0.00013768	0.000406912	0	0	0	0	0	1099.05	900.902	868.425	1194.02	1132.01	1095.47	0.110965	-0.330453	0.555431	-0.178707	-0.437943	0.035958	1.86348e-05	1.43056e-05	0.000229859	3.36805e-06	0	0	0	0	0	0	0	1131.03	1198.69	800.211	1190.35	1155.77	1221.52	953.134	1176.3	1051.59	852.791
961	3256	4840	systemin receptor sr160	GO:0035556,GO:0009190,GO:0016849,GO:0005622	0.0897683	-0.389637	-0.314342	0.595039	0.084337	0.0628834	0	0	0	0	0	8.40868	4.4877	5.01826	7.86786	6.29341	6.46191	-0.0825783	1.32347	0.0263662	1.54025	-0.452439	0.552527	0.0011146	0.760531	0.000412234	0.000649805	0	1	0	1	0	2	1	10.5727	3.48428	7.91444	1.4824	6.804	9.90165	10.0231	8.07288	6.0842	4.71389
962	6787	898	hypothetical protein VOLCADRAFT_93446 [Volvox carteri f. nagariensis]		-0.22603	-0.139354	-0.130239	0.622882	0.545755	0.530843	0	0	0	0	0	7.11741	6.47474	6.98535	8.48406	7.34799	7.6104	-0.00914831	0.173741	0.59121	0.222233	-0.346638	0.988243	0.641748	0.00563804	0.362357	0.046102	0	0	0	0	0	0	0	10.1405	6.70652	5.91186	7.79893	9.65444	10.5058	7.93594	9.47855	9.22847	7.35187
963	4521	3684	alanyl-trna synthetase	GO:0016876,GO:0003676,GO:0005524,GO:0004813,GO:0005737,GO:0043039,GO:0000166,GO:0006419	-0.626249	-0.602334	-0.0290262	0.000126534	2.1428e-05	0.585318	0	0	0	0	0	37.5531	49.4201	49.8275	58.4848	75.5386	50.8444	-0.174326	0.477781	-0.274762	1.70589	-1.38536	0.00477492	0.00262255	0.000508013	1.38333e-06	1.74504e-07	0	0	0	1	1	2	1	78.5699	28.9807	62.6298	19.3834	111.537	69.5113	40.7694	51.6133	65.4365	42.0909
964	2186	1365	cytochrome b561 ferric reductase transmembrane family protein		0.33559	0.651419	0.782256	0.0960835	0.0411998	0.00290856	0	0	0	0	0	14.5758	19.8499	18.8113	11.2512	12.5966	10.5276	-0.270289	-0.237358	0.363823	-0.267404	-0.148978	0.488988	0.0976628	0.117801	0.294815	0.341521	0	0	0	0	0	0	0	11.7932	16.1056	8.14656	12.5586	11.286	9.8759	13.4682	10.8429	10.5054	10.1518
965	134	1627	snare associated golgi protein		-0.306685	0.312598	-0.0313657	0.0629796	0.0172927	0.844115	0	0	0	0	0	25.5676	34.6599	31.2974	31.6841	27.7613	31.7178	-0.122934	0.288231	1.19089	0.708697	0.293263	0.379661	0.0801886	0.000491909	0.000268195	0.0154344	0	0	1	0	0	1	1	24.1412	32.9906	14.0718	19.093	18.4442	22.0211	40.1718	33.1935	31.7697	22.8153
966	385	2313	nadh dehydrogenase subunit 4l	GO:0055114,GO:0016491,GO:0042773,GO:0016651	-0.271471	-0.180319	-0.349403	0.0181732	0.00604395	0.00565513	0	0	0	0	0	75.7592	77.5105	69.0725	91.4368	87.9303	88.407	-0.058364	0.19606	0.632816	0.400728	-0.243521	0.597955	0.0261886	4.42019e-06	6.7907e-05	0.00388998	0	0	0	0	0	0	0	75.1742	86.3494	59.925	66.292	74.1532	72.1012	99.0624	93.4847	87.8742	62.4075
967	2131	2531	protein	GO:0005524	0.0633708	0.100851	0.0894478	0.736192	0.308784	0.338441	0	0	0	0	0	18.7771	18.2498	21.1114	17.7548	16.9055	19.7644	-0.149647	0.191518	0.454823	0.101195	-0.126228	0.0763196	0.0996184	0.00579155	0.222483	0.123127	0	0	0	0	0	0	0	27.3702	18.905	13.7576	17.2467	17.0653	24.5585	21.734	19.1871	18.6196	15.5675
968	1547	2509	mgc83543 protein precursor	GO:0016020	0.319756	0.495172	0.428518	0.0276591	0.0126044	0.00048471	0	0	0	0	0	18.1563	21.3135	23.4091	14.351	14.7782	17.147	-0.140833	-0.21063	0.334027	-0.075046	-0.179259	0.235585	0.166731	0.0171244	0.666283	0.0287813	0	0	0	0	0	0	0	16.5301	17.865	9.93307	15.8247	12.6706	14.9369	15.3939	12.7219	14.941	11.082
969	4891	1447	yqey domain superfamily	GO:0016884	0.436996	0.0750397	0.138088	0.0258572	0.528382	0.0542772	0	0	0	0	0	47.9091	48.9797	52.4125	35.1174	46.405	47.5325	0.0112934	-0.885223	0.89777	-0.0729909	0.190789	0.965778	0.000301225	0.000115668	0.45664	0.00475833	0	0	0	0	0	0	0	25.585	58.6393	21.5813	48.7744	34.5349	25.9402	31.3228	40.9945	46.2594	39.5405
970	6779	651	predicted protein [Chlamydomonas reinhardtii]		-0.0251067	-0.326496	-0.398677	0.834273	0.00508871	0.00601006	0	0	0	0	0	174.916	140.728	120.416	177.992	176.834	159.086	0.00111452	0.315052	0.782413	0.632605	-0.351745	0.995111	0.00534499	3.11371e-05	0.000108937	5.24918e-05	0	0	0	0	0	0	0	130.024	143.056	96.8618	107.839	141.134	130.136	178.549	167.502	167.819	110.417
971	3327	4444	protein hasty 1-like	GO:0030704	0.0593709	0.12833	-0.0626658	0.157517	0.280062	0.605984	0	0	0	0	0	21.5513	20.9184	17.2638	20.6407	19.0893	18.1173	-0.232993	0.261051	0.446784	0.442431	-0.410668	0.0946384	0.146588	0.00756197	0.00275609	0.00882522	0	0	0	0	0	0	0	20.9406	16.8736	14.7159	13.0565	17.522	17.619	20.6424	20.4311	18.0322	12.9555
973	1023	5582	inactive ubiquitin carboxyl-terminal	GO:0004221,GO:0006511	-0.35435	-0.267887	-0.487223	0.00586021	0.00973107	0.00113975	0	0	0	0	0	24.3264	26.2082	20.3683	31.3442	31.7379	28.8946	-0.312686	0.063328	-0.630232	0.151608	-0.92698	0.0222633	0.237132	8.14843e-06	0.066579	6.25275e-07	0	0	0	0	0	0	0	56.7506	25.8669	39.9328	25.2465	45.5936	45.5781	27.086	25.4473	28.1502	23.5119
974	2648	3041	dna replication factor c complex subunit 1	GO:0006260,GO:0005524,GO:0000166,GO:0005663,GO:0017111,GO:0005622,GO:0003689,GO:0003677	-0.0296442	0.0980325	0.0243093	0.490853	0.126267	0.605997	0	0	0	0	0	66.6425	71.1493	69.0812	68.0212	66.3394	67.8763	-0.272879	0.109597	0.388658	0.410001	-0.221047	0.0230668	0.0302907	0.000306838	0.000145014	0.000615472	0	0	0	0	0	0	0	62.8752	72.4576	50.8171	48.603	62.3046	51.8489	78.2361	66.7896	64.9634	53.317
975	683	3831	cathepsin z	GO:0006508,GO:0008234,GO:0004197	-0.0552711	-0.189251	-0.423001	0.186835	0.00173449	0.000177579	0	0	0	0	0	112.179	111.852	97.7471	116.626	127.681	131.389	-0.170899	-0.382923	0.603116	-0.0702346	0.0075561	0.0792386	8.12129e-05	2.46831e-05	0.0212322	0.821217	0	0	0	0	0	0	0	109.467	150.01	74.8973	133.819	104.433	97.0838	114.82	114.339	127.394	104.954
978	1016	1589	enoyl- hydratase isomerase domain-containing protein	GO:0008152,GO:0003824	0.0350001	0.159327	0.204363	0.840351	0.0617834	0.210854	0	0	0	0	0	34.7279	38.8706	41.5434	33.8978	34.7556	35.998	-0.122619	0.00284656	0.911928	0.128658	0.067841	0.574045	0.983807	0.000544602	0.0814038	0.176637	0	0	0	0	0	0	0	24.4641	32.1251	17.145	28.9621	25.3305	22.3522	32.149	32.9137	31.744	26.5799
980	659	1995	transmembrane protein c2orf18 precursor		-0.155884	-0.204129	-0.373038	0.0763008	0.0319153	0.0274809	0	0	0	0	0	21.8132	21.4133	20.8467	24.3904	24.7983	27.096	-0.130201	-0.315928	0.533642	0.18363	-0.113306	0.307827	0.015662	0.00773969	0.0192388	0.340812	0	0	0	0	0	0	0	22.8893	23.6133	13.6451	18.3354	19.5802	20.7508	18.7728	20.1761	20.9304	18.0456
981	5147	2946	potassium efflux antiporter		-0.140841	-0.335928	-0.384966	0.0624225	0.0149082	0.00299216	0	0	0	0	0	35.5227	27.5657	25.6343	39.2161	34.9737	33.7246	-0.459009	0.903954	0.131747	0.974303	-0.780882	0.0178938	7.88018e-05	0.0830905	0.000102722	1.92073e-05	0	0	0	0	0	0	0	50.4259	20.3672	31.3402	16.0818	39.9826	36.5097	38.9588	34.3874	32.4583	22.8426
982	5433	1297	protein		-0.253119	-0.591638	-0.476184	0.0019728	0.0026921	7.69113e-05	0	0	0	0	0	48.9509	40.3602	39.9883	58.5393	61.6251	55.9999	-0.0914744	0.603816	0.52616	0.722994	-0.23837	0.216697	0.000217917	0.000471836	0.000825133	0.00896429	0	0	0	0	0	0	0	98.1209	52.1856	46.7481	35.0988	48.89	92.0538	79.8128	67.7978	58.8839	41.2837
983	125	2412.67	signal recognition particle protein	GO:0008312,GO:0005525,GO:0006614,GO:0048500,GO:0000166,GO:0017111	0.239151	0.171068	0.135989	0.000853056	0.0384927	0.0172225	0	0	0	0	0	108.725	108.938	116.033	91.9495	96.6808	105.491	0.0197641	-0.742754	0.86209	-0.531548	0.11685	0.768422	1.34744e-05	2.37591e-07	2.87829e-05	0.0407147	0	0	0	0	0	0	0	64.9364	159.507	53.2739	148.696	78.1905	65.8839	94.9125	97.6465	102.536	84.8767
985	5282	1058	photosystem i subunit chloroplast precursor	GO:0009535,GO:0016021,GO:0016020,GO:0015979,GO:0009579,GO:0009522,GO:0009538,GO:0009507,GO:0009536	0.886258	0.124142	0.146356	1.24175e-05	0.00218579	0.00071521	0	0	0	0	0	1354.31	844.327	959.857	732.425	774.538	867.214	-0.000488299	-0.821838	0.671839	-0.433711	-0.636864	0.995308	2.62757e-06	6.29006e-06	8.4872e-06	7.95619e-06	0	0	0	0	0	0	0	482.83	795.878	422.718	934.857	888.236	482.691	449.847	673.962	691.757	570.759
986	95	1974	leucine-rich repeat containing protein		-0.552501	0.163431	-0.211499	0.000950777	0.154906	0.114773	0	0	0	0	0	10.9113	16.6192	13.5137	16.4697	14.7323	15.8438	-0.171189	-0.0984929	0.177025	-0.699128	-0.13035	0.336256	0.309475	0.432084	0.000169211	0.322023	0	0	0	0	0	0	0	16.7548	15.0668	12.2467	23.9754	14.0829	14.7852	14.0142	13.8017	14.4172	12.7682
987	1914	3030	lmbr1 domain-containing protein 2 homolog a-like		0.278748	0.577235	0.435203	0.0342916	0.00168469	0.00944202	0	0	0	0	0	31.9822	35.7738	35.3202	26.1339	23.7208	25.8789	-0.182609	0.218525	0.257407	0.242116	-0.427429	0.152966	0.14638	0.00296282	0.022473	0.000246114	0	0	0	0	0	0	0	20.6237	23.0993	17.7525	18.4469	25.0669	18.0806	27.068	21.3895	22.0345	18.3893
988	6238	2249	hypothetical protein VOLCADRAFT_90603 [Volvox carteri f. nagariensis]		-0.135086	-0.17311	-0.103745	0.0804324	0.0322148	0.0792614	0	0	0	0	0	45.2757	51.3582	46.4403	49.7571	58.0056	49.9814	-0.138387	0.158424	0.767486	0.580689	-0.314573	0.192743	0.195596	7.70708e-06	0.000228924	0.00067953	0	0	0	0	0	0	0	52.1022	40.6346	30.8224	34.2367	45.5417	47.3413	45.5394	53.1663	51.6067	36.4281
989	5965	961	predicted protein [Chlamydomonas reinhardtii]		0.943396	0.234255	0.333372	0.000950777	0.209756	0.00365732	0	0	0	0	0	67.6896	46.6392	54.2291	34.7591	39.0838	42.85	-0.0894274	-0.65463	0.816595	-0.699964	-0.217337	0.68322	0.021075	0.00171091	0.00179758	0.0540088	0	0	0	0	0	0	0	25.1919	64.6554	22.3987	61.9508	34.2227	23.5325	41.3113	40.1647	37.7861	29.2227
990	164	1768.33	proline iminopeptidase	GO:0006508,GO:0005737,GO:0004177	0.0355629	0.088921	-0.320754	0.809096	0.492677	0.0527317	0	0	0	0	0	40.3067	40.0803	29.1326	39.3735	37.5898	36.3693	-0.460095	0.229098	-0.993416	0.44269	-0.981884	0.00435221	0.0664642	7.33514e-05	0.0110253	1.86981e-05	0	0	0	0	0	0	0	128.982	38.5069	60.1612	28.5284	68.0875	93.382	45.1589	29.7097	39.0401	33.9655
991	5845	1197.8	ribosomal protein s14	GO:0003735,GO:0006412,GO:0005840,GO:0005622	0.260697	0.363513	0.366002	0.00586252	0.00271348	0.00118857	0	0	0	0	0	134.312	150.513	147.265	111.873	116.59	114.037	-0.0391486	0.287836	0.833396	0.209841	-0.054625	0.635194	0.00474713	2.4831e-05	0.018413	0.496311	0	0	0	0	0	0	0	108.853	116.855	67.7747	104.46	89.9516	105.904	142.776	121.558	120.791	86.3508
992	2330	3079	muts protein homolog 4		-0.255849	-0.0973021	0.0226997	0.0409877	0.365408	0.783166	0	0	0	0	0	19.4193	19.2521	19.6731	23.3094	20.637	19.348	-0.0479497	0.225534	0.382692	0.393655	-0.342113	0.629566	0.019474	0.00650816	0.00641486	0.0110834	0	0	0	0	0	0	0	20.233	22.8685	16.3396	15.7873	20.6931	19.5159	26.8787	21.5454	21.0733	16.0978
993	2297	1177	cleavage and polyadenylation specificity factor 5	GO:0016787	-0.0815733	0.013394	-0.126111	0.157935	0.937964	0.0453249	0	0	0	0	0	61.6355	62.9485	57.3088	65.239	62.221	62.6011	0.0653307	0.327393	0.711841	0.416911	-0.208961	0.648771	0.00781087	0.000653809	0.00124971	0.0394138	0	0	0	0	0	0	0	58.8165	55.2011	43.1115	51.6208	58.1211	61.5315	69.454	71.2882	69.1064	50.0449
994	4639	2194	lrr and pyd domains-containing protein 12-like		0.11878	0.256611	0.236598	0.478537	0.00500481	0.153624	0	0	0	0	0	12.336	13.9838	15.7829	11.2672	11.5466	13.2992	-0.169822	-0.719863	0.0728342	-1.19529	-0.165382	0.310705	0.0108397	0.470106	1.81203e-05	0.17116	0	0	0	1	0	1	1	9.20325	20.4841	7.45495	24.8031	11.3096	8.12609	12.0556	7.86801	10.2897	9.98568
995	3375	1986	protein	GO:0004386,GO:0003676,GO:0006413,GO:0005524,GO:0003743,GO:0016787,GO:0008026	-0.337483	-0.10212	0.101335	9.38464e-05	0.0131214	0.0258437	0	0	0	0	0	611.424	686.085	714.929	772.851	736.724	666.626	0.0451106	0.509807	0.515884	0.693762	-0.648254	0.161563	1.19943e-05	2.49823e-07	9.08651e-08	2.39735e-07	0	0	0	0	0	0	0	755.655	589.485	559.179	452.443	858.393	779.598	839.745	799.951	732.428	547.343
996	639	2962	dynein heavy chain	GO:0030286,GO:0016887,GO:0005524,GO:0003777,GO:0007018,GO:0006200	-0.318844	-0.0419379	-0.0879722	0.16725	0.865713	0.528198	0	0	0	0	0	7.40549	9.50924	8.93638	9.38676	9.67959	9.49481	-0.203766	-0.700187	0.522267	-0.937251	-0.22774	0.288325	0.00134645	0.00613588	0.000370053	0.114389	0	0	0	0	0	0	0	7.86314	13.4011	5.53812	18.1253	7.97311	6.7126	7.90696	8.3653	9.00182	6.67268
997	3676	2871	protein	GO:0016787	-0.0333048	0.247944	0.269748	0.596704	0.0372815	0.00413879	0	0	0	0	0	47.5595	63.9873	68.0649	48.7089	53.7812	56.2743	-0.296823	-0.00798792	0.404561	0.170047	-0.284653	0.0347998	0.943534	0.00540741	0.0660304	0.0152047	0	0	0	0	0	0	0	50.8079	48.3325	32.9538	41.4869	46.3701	41.1845	48.0096	43.9954	46.7697	37.8833
998	5275	2112	dihydrolipoamide dehydrogenase precursor	GO:0055114,GO:0045454,GO:0016491,GO:0005737,GO:0016668,GO:0004148,GO:0050660	-0.0629283	-0.0750797	-0.0473652	0.318781	0.0461833	0.296538	0	0	0	0	0	166.864	168.436	167.87	174.138	177.47	173.599	-0.0708186	-0.0193976	0.572538	-0.0705127	-0.259328	0.461479	0.707178	8.75088e-05	0.177837	0.000276546	0	0	0	0	0	0	0	127.82	179.508	112.465	173.2	160.544	121.684	177.174	167.539	164.974	134.002
1000	1264	1407	actin	GO:0005524	-0.403454	-0.534523	-0.634899	0.000215505	0.000522531	3.73469e-05	0	0	0	0	0	227.402	203.024	193.841	301.157	294.062	301.388	0.0465061	0.141098	1.19438	0.232027	0.215936	0.621661	0.014932	4.09958e-07	0.000219174	0.000952295	0	0	1	0	0	1	1	143.507	273.967	138.693	243.948	182.745	148.3	302.151	318.758	286.743	212.444
1001	1229	1262	ribosomal protein l32		0.00965864	0.263927	0.50652	0.803718	0.000191467	5.39047e-06	0	0	0	0	0	1176.85	1438.35	1571.52	1169.05	1197.72	1105.79	0.106515	0.149484	0.836437	0.195058	-0.352369	0.0656158	0.000741	1.00687e-07	0.000259319	3.23043e-06	0	0	0	0	0	0	0	1082.17	1137.34	719.365	1039.06	1086.17	1164.91	1261.51	1285.31	1189.4	850.641
1002	3717	1127.4	hypothetical protein PGTG_08356 [Puccinia graminis f. sp. tritici CRL 75-36-700-3]	GO:0005524,GO:0051603,GO:0019773,GO:0004175,GO:0016787,GO:0005634,GO:0005737,GO:0004298,GO:0005839,GO:0000502,GO:0006511,GO:0008233,GO:0006508	-0.135608	-0.0263568	0.0187345	0.0061949	0.087428	0.35538	0	0	0	0	0	668.881	713.243	682.382	734.861	726.382	673.635	-0.269664	0.458073	0.510378	0.717845	-0.58141	0.00170703	1.72858e-05	1.00233e-05	2.35367e-06	4.13032e-06	0	0	0	0	0	0	0	677.056	542.973	485.483	383.516	655.901	561.51	746.401	691.855	631.373	438.143
1003	1424	1851	peptide chain release factor 1	GO:0003747,GO:0005737,GO:0016149,GO:0006415	0.221271	0.197542	0.0344226	0.0282008	0.0101097	0.629612	0	0	0	0	0	100.408	92.0619	77.3115	85.8068	80.157	75.4041	-0.0481065	0.327121	0.377903	0.503458	-0.654408	0.571681	0.00017349	0.00117532	0.000137313	0.000164929	0	0	0	0	0	0	0	105.226	69.756	68.9892	57.2896	89.3124	101.678	87.7622	89.9794	81.5752	56.3747
1005	1240	1914	caltractin-like protein	GO:0005509	0.879699	0.902488	0.795585	0.000332776	0.00218338	0.000336473	0	0	0	0	0	33.401	40.0638	52.5894	17.6938	20.8804	29.8456	-0.146735	-0.765124	0.640382	-0.376711	0.0638995	0.329036	7.70125e-05	0.000484065	0.00636773	0.496311	0	0	0	0	0	0	0	14.8027	31.5344	11.364	29.571	20.7838	13.2285	18.1207	18.2099	22.4708	21.694
1006	3209	1164	protein	GO:0006284,GO:0006281,GO:0003824	-0.0291401	0.140862	-0.279979	0.914651	0.674857	0.30473	0	0	0	0	0	6.56525	6.23661	4.42289	6.77736	5.50752	5.56992	-0.129973	-0.00475607	0.0230495	-0.0632649	-0.348536	0.411514	0.988867	0.904948	0.818718	0.0774014	0	0	0	0	0	0	0	6.3626	4.65243	5.01271	5.72251	6.83066	5.72323	4.50111	5.09672	5.57395	5.19593
1007	2589	2486	mitogen-activated protein kinase	GO:0016301,GO:0005524,GO:0004672,GO:0016310,GO:0000166,GO:0006468,GO:0016772,GO:0004674	0.542616	0.642449	0.153136	0.0419906	0.0615486	0.0603029	0	0	0	0	0	7.5594	6.94879	4.72898	4.84392	4.06951	4.1584	-0.212888	-0.479341	-0.208973	-0.538344	-0.0740301	0.477395	0.0701327	0.14649	0.00023772	0.709559	0	0	0	0	0	0	0	5.13099	6.43132	4.10037	6.75478	4.18421	4.21361	4.43434	3.39094	4.34131	3.90541
1012	4176	2121	aldehyde dehydrogenase 22a1	GO:0055114,GO:0016491,GO:0016620,GO:0008152	0.104172	0.0138366	0.00365523	0.13466	0.914461	0.964594	0	0	0	0	0	71.576	68.0603	72.8033	66.6012	67.3731	72.4966	-0.175543	-0.0871497	0.39705	0.193899	-0.760757	0.213063	0.27199	0.000789896	0.0239314	4.42099e-05	0	0	0	0	0	0	0	71.2523	73.6888	51.6427	52.2151	79.0898	63.1324	69.2311	68.3207	59.8032	46.2279
1013	299	2410	rad54-like protein	GO:0004386,GO:0003676,GO:0005524,GO:0003677	0.244369	1.59962	1.08063	0.378933	0.0018941	0.00130721	0	1	1	2	1	3.44221	7.72089	6.84301	2.69775	1.89002	2.72632	0.0215603	-1.22741	1.20964	-1.60971	1.23284	0.920892	0.000277448	0.00189922	0.000350305	0.00061041	0	1	0	1	1	3	1	0.290652	8.46994	0.394208	7.92012	0.291579	0.315773	3.05555	2.20365	1.965	2.05328
1014	5901	1520	low-co2 inducible protein		0.958216	0.182814	0.388008	3.54223e-06	0.00136678	8.31528e-07	0	0	0	0	0	685.636	846.954	1676.19	352.393	745.949	1280.71	0.109683	-1.92835	0.779989	0.192978	-0.164227	0.282341	6.39927e-07	4.63426e-05	0.00211134	0.000106698	0	1	0	0	0	1	1	98.7212	400.028	177.926	635.36	1127.97	106.439	104.368	305.927	726.322	1006.61
1016	4768	792	40s ribosomal protein s5	GO:0003735,GO:0003723,GO:0006412,GO:0015935,GO:0030529,GO:0005840,GO:0005622	-0.0124186	0.092793	0.176082	0.717981	0.0211497	0.00424455	0	0	0	0	0	1376.31	1480.34	1409.91	1387.7	1388.51	1248.35	-0.156522	0.033696	0.746882	0.229512	-0.481781	0.0101248	0.168778	3.91128e-06	0.000358178	3.57449e-06	0	0	0	0	0	0	0	1376.75	1300.47	917.92	1199.25	1315.72	1235.36	1331.11	1541.01	1405.87	941.909
1017	7088	690	protein	GO:0003723,GO:0030529,GO:0042254,GO:0005730	0.038249	0.0694215	0.201918	0.422922	0.137575	0.0014751	0	0	0	0	0	1014.96	1056.54	1046.17	988.124	1007.23	909.163	0.0423864	0.138597	0.850203	0.214806	-0.313635	0.423826	0.0187084	5.7612e-06	0.000309598	0.000141023	0	0	0	0	0	0	0	1083.01	1117.1	590.044	830.639	851.444	1114.68	1230.57	1063.82	964.169	684.977
1019	115	2654	proteophosphoglycan ppg4	GO:0003723,GO:0003676,GO:0006278,GO:0004523,GO:0008270,GO:0003964	0.610981	0.651245	0.681773	0.000107737	2.07961e-05	5.8554e-05	0	0	0	0	0	88.0921	84.2736	89.3593	57.3432	53.2705	55.3908	0.0230547	-0.187506	0.762934	-0.326993	0.129314	0.819115	0.0844775	4.40025e-06	0.00787192	0.0653685	0	0	0	0	0	0	0	44.5364	71.871	37.5011	81.1964	42.2192	45.2483	63.1973	64.3128	64.4881	46.2047
1020	5221	951	zeta- subunit of cop-i complex	GO:0006810	0.208128	-0.378396	-0.612456	0.180326	0.0192153	0.00310809	0	0	0	0	0	85.514	62.2336	54.9505	73.5384	81.5341	84.3038	-0.142244	-0.200775	0.731199	0.146644	0.0445571	0.39746	0.0221536	0.000837404	0.152446	0.593763	0	0	0	0	0	0	0	57.9297	84.9466	45.7478	69.6329	60.1637	52.5235	73.652	76.1315	76.9792	61.9417
1021	6130	2037	hypothetical protein VOLCADRAFT_104326 [Volvox carteri f. nagariensis]		-0.276944	0.0405139	-0.322254	0.125355	0.772824	0.0371256	0	0	0	0	0	19.7722	24.02	21.6331	24.3197	23.3789	27.3536	-0.206342	0.00760371	0.932768	-0.106925	0.090381	0.304352	0.954277	0.000472363	0.292459	0.525582	0	0	0	0	0	0	0	17.5168	28.4275	12.8451	24.8528	17.0963	14.9553	28.6612	25.2251	23.0366	18.1528
1022	985	3444	protein	GO:0005524,GO:0000166,GO:0003777,GO:0007018,GO:0005874	0.195172	0.236412	0.171029	0.168202	0.0163583	0.136889	0	0	0	0	0	6.84392	7.53695	7.15219	5.8362	6.24056	6.20732	-0.340308	-0.0291402	0.445354	-0.54635	-0.22693	0.341231	0.881943	0.00232095	0.00707053	0.0544185	0	0	0	0	0	0	0	6.78201	5.98873	4.2146	8.8496	5.72377	5.27624	5.88769	6.09657	5.72782	4.72766
1024	5520	1781.5	3-isopropylmalate dehydrogenase	GO:0051287,GO:0003862,GO:0009082,GO:0005737,GO:0055114,GO:0016616,GO:0016491,GO:0009098,GO:0046872,GO:0000287	-0.405606	-0.940417	-1.14637	3.05861e-05	0.000145048	7.57222e-06	0	0	1	1	1	161.604	106.013	93.0914	214.435	204.014	207.24	-0.0882154	0.202523	0.751893	0.357336	-0.189786	0.172204	0.00939012	1.75773e-06	0.000667127	0.000162732	0	0	0	0	0	0	0	185.873	192.991	143.489	161.417	180.624	174.667	222.005	242.337	207.145	158.225
1025	2481	2462	photosystem ii stability assembly factor hcf136		0.0189932	-0.111813	0.135822	0.299463	0.0292713	0.0238138	0	0	0	0	0	176.548	202.464	176.173	174.219	218.863	160.104	-0.111386	0.417162	0.129204	0.901913	-0.945454	0.120945	0.000239608	0.0789493	4.9766e-06	1.62583e-06	0	0	0	0	0	0	0	196.392	119.831	149.628	106.915	242.635	181.734	160.243	163.889	200.603	125.53
1026	5650	3334	uncharacterized protein		-0.0398587	-0.021591	-0.0274139	0.279278	0.86342	0.857356	0	0	0	0	0	23.6997	20.4069	19.8473	24.397	20.8016	20.0773	-0.416114	0.475763	-0.166168	0.90746	-0.896591	0.0191918	0.00283964	0.186025	0.000100859	5.81406e-06	0	0	0	0	0	0	0	23.0452	11.9371	18.4885	8.98632	26.8206	17.0436	17.0397	16.4763	17.7148	13.9458
1027	4414	1335	nucleotide release factor	GO:0005739,GO:0006457,GO:0005759,GO:0051087,GO:0000774,GO:0042803	-0.280609	-0.727781	-0.972607	0.011217	8.09667e-05	1.41977e-05	0	0	0	0	0	206.095	147.129	111.619	250.225	244.252	219.979	-0.128147	0.313645	0.705388	0.492149	-0.440828	0.113973	0.000920366	0.000209819	0.000158141	0.000325589	0	0	0	0	0	0	0	248.698	188.661	152.752	144.644	199.107	227.605	234.77	249.736	203.988	146.48
1028	3423	4319	protein	GO:0016301,GO:0005524,GO:0004672,GO:0016310,GO:0006468,GO:0016772	-0.377493	-0.00601977	-0.811487	0.00217003	0.925132	1.5593e-05	0	0	0	0	0	52.964	66.9964	46.6991	69.0119	67.224	82.725	-0.168558	-0.391607	1.07556	-1.01047	0.284431	0.119161	2.77402e-05	3.22703e-05	5.96774e-07	0.000104861	0	0	1	1	0	2	1	44.9659	97.4198	30.6828	128.545	42.1996	39.923	74.0342	65.67	63.3107	51.6009
1029	1771	939	30s ribosomal protein s16	GO:0003735,GO:0006412,GO:0005840,GO:0005622	0.188367	0.205499	0.378837	0.0280541	0.087323	0.00732907	0	0	0	0	0	69.9575	75.4006	82.6693	61.2573	65.2032	63.1681	-0.0469878	0.476313	0.478513	0.731034	-0.0119832	0.690862	0.00348969	0.00262864	0.000582195	0.919822	0	0	0	0	0	0	0	52.0295	56.7501	45.3925	41.0061	46.7816	50.3225	79.1943	63.8272	68.3571	46.4037
1030	4963	2107	protein	GO:0008152,GO:0003824	-0.0393829	0.129296	0.0829122	0.855092	0.337415	0.494446	0	0	0	0	0	17.2336	18.9925	20.8495	17.6421	17.163	19.6286	-0.0994371	-0.293335	0.783986	0.154611	-0.26757	0.830967	0.149179	0.00078	0.181704	0.0596171	0	0	0	0	0	0	0	14.8606	21.2309	10.3498	15.9003	14.2943	14.2519	17.2721	18.4119	17.8515	11.7872
1031	7449	1632	hypothetical protein VOLCADRAFT_91791 [Volvox carteri f. nagariensis]		-0.390124	0.00100865	0.294804	0.0424983	0.995548	0.018073	0	0	0	0	0	19.6297	29.2262	31.3943	25.9658	29.0537	25.4436	-0.21345	0.0195817	-0.0345605	0.462381	-0.326269	0.354093	0.91291	0.810078	0.00470589	0.00182421	0	0	0	0	0	0	0	34.6914	21.4568	21.3074	19.0926	26.5429	30.1002	21.685	20.7046	26.6019	20.9616
1032	2966	2676	protein	GO:0009058,GO:0004049,GO:0016833,GO:0000162	-0.168907	-0.605099	-0.666099	0.159982	0.00320753	0.000187178	0	0	0	0	0	51.0533	32.615	30.0814	57.4795	49.9918	48.3872	-0.0389902	0.258891	0.402135	0.468124	-0.473336	0.548172	0.0191728	0.00428923	0.000537768	0.00105267	0	0	0	0	0	0	0	75.8743	44.0593	42.2799	37.9142	50.092	73.7846	52.9121	56.007	52.7837	35.8996
1033	3829	2065	ribosomal protein l28	GO:0003735,GO:0006412,GO:0005840,GO:0005622	-0.350726	-0.500277	-0.264524	0.00185078	1.24758e-05	0.00306716	0	0	0	0	0	145.992	159.389	160.767	186.281	225.826	193.127	0.0164206	0.213439	0.652938	0.646862	-0.41329	0.701161	0.00245101	1.90932e-05	1.99288e-06	9.07426e-05	0	0	0	0	0	0	0	211.801	157.514	126.915	136.192	194.088	214.303	182.736	200.166	213.811	145.455
1034	763	4086	intraflagellar transport protein 122 homolog		-0.202009	0.336921	0.0517393	0.00859989	7.65907e-05	0.176811	0	0	0	0	0	65.382	98.0973	90.2331	75.296	77.4601	86.9922	-0.192721	0.092143	0.897116	-0.105998	0.125483	0.0881861	0.233755	1.58565e-05	0.0403114	0.0219762	0	0	0	0	0	0	0	54.9734	79.4732	38.8885	80.6528	52.2381	47.9224	84.776	73.219	74.8845	57.0702
1035	4382	1209	protein		0.324923	0.354938	-0.0338215	0.0253998	0.00521378	0.500999	0	0	0	0	0	114.604	120.186	111.269	91.1414	93.6076	113.848	0.100126	-0.87157	1.41304	-0.77521	0.591063	0.555465	1.19331e-05	4.44316e-05	1.1055e-05	6.41154e-05	0	0	1	0	0	1	1	52.6139	165.967	37.5269	161.076	56.9274	56.0955	90.2726	101.054	93.7736	86.2483
1036	6484	886	nadh:ubiquinone oxidoreductase 13 kda subunit		-0.153338	-0.321719	-0.32741	0.183968	0.0224158	0.0145727	0	0	0	0	0	170.099	154.004	153.175	188.597	193.056	192.052	-0.21924	0.265068	0.496559	0.396498	-0.423674	0.0825601	0.000221818	5.96644e-05	6.16335e-05	0.000509098	0	0	0	0	0	0	0	181.734	181.41	136.133	135.705	176.455	156.108	218.158	192.414	179.032	131.308
1038	4329	3228	gamma-tubulin interacting		-0.193532	-0.0450241	-0.161584	0.0527453	0.727191	0.0222152	0	0	0	0	0	21.8887	25.2432	25.6608	25.1579	26.0072	28.8493	-0.0593773	-0.573279	0.949001	-0.47609	0.297475	0.616795	0.000375029	0.000601635	0.00102235	0.00627357	0	0	0	0	0	0	0	11.8713	32.0632	11.9399	31.7381	17.2366	11.3331	21.2532	23.9215	22.534	21.4343
1040	2809	3717	quinoprotein amine beta chain-like ric1-like guanyl-nucleotide exchange factor		0.21975	0.289	0.0760828	0.187896	0.119165	0.543281	0	0	0	0	0	11.9185	11.4307	10.7097	10.0665	9.20751	10.1342	0.00286367	-0.190463	0.645043	-0.126413	-0.20061	0.992997	0.197798	0.00527697	0.178704	0.161008	0	0	0	0	0	0	0	8.985	9.33641	5.04465	9.07985	7.51828	9.01928	8.0628	8.47501	8.24476	6.4079
1041	2222	1289.67	protein	GO:0043461	-0.157083	0.106908	0.12214	0.0199267	0.322893	0.215296	0	0	0	0	0	83.818	102.018	101.132	93.5974	94.8305	92.9466	0.18778	0.180384	0.705036	0.308812	0.130539	0.144949	0.0358283	0.000150576	0.00166051	0.00847134	0	0	0	0	0	0	0	103.508	102.279	63.5054	78.739	75.4456	117.907	116.17	103.953	97.7835	82.7252
1042	7442	3621	hypothetical protein VOLCADRAFT_90520 [Volvox carteri f. nagariensis]		0.21494	0.416546	0.25613	0.169312	0.000750826	0.0293058	0	0	0	0	0	31.0134	36.1922	35.8005	26.4478	26.8402	29.8127	-0.12077	-0.398233	0.233689	-0.223611	-0.279473	0.14887	0.000437093	0.0228797	0.00245356	0.000247428	0	0	0	0	0	0	0	25.2763	30.9883	19.687	29.2293	29.7164	23.1546	23.283	23.2992	24.882	24.2973
1043	3658	1337	protein	GO:0006508,GO:0004252,GO:0008236,GO:0016787,GO:0008233	-0.344195	-0.296677	-0.39362	0.000341705	0.00127465	8.3701e-05	0	0	0	0	0	204.616	207.555	184.129	259.893	255.261	242.256	-0.0368965	0.124977	0.489076	0.31236	-0.290579	0.533699	0.00850007	0.000116057	6.61548e-05	0.000464556	0	0	0	0	0	0	0	234.852	211.466	174.035	194.467	220.238	228.986	230.65	244.863	241.725	179.899
1044	844	1482	phosphoethanolamine transferase class o	GO:0008152,GO:0003824	0.0556093	0.368525	0.0607461	0.75148	0.0892371	0.878321	0	0	0	0	0	11.1637	11.4086	8.89218	10.6143	8.66694	8.93039	0.146183	-0.0818619	0.253576	0.299694	-0.28401	0.576391	0.577915	0.149403	0.113733	0.0327745	0	0	0	0	0	0	0	8.02836	9.28115	7.04774	8.1623	8.26457	9.07703	8.73607	8.64264	10.329	6.6314
1045	3562	2823	protein	GO:0045226,GO:0000166,GO:0008831	0.131151	-0.0423836	-0.282364	0.0719527	0.409447	0.000977746	0	0	0	0	0	137.356	119.982	111.435	125.268	123.705	135.718	0.195017	-0.193584	1.26746	-0.133169	0.66082	0.05272	0.00329596	5.54094e-06	0.0069838	3.94014e-06	0	0	1	0	0	1	1	59.045	136.286	56.2919	146.942	71.7977	67.6677	119.033	137.019	133.874	114.109
1046	4197	3602.5	protein		-0.161915	-0.294875	-0.311464	0.0122153	0.000219164	4.82544e-05	0	0	0	0	0	92.4087	80.1363	76.7969	103.441	98.509	95.5527	0.040574	-0.153626	0.462097	0.00554071	-0.312246	0.308947	0.0171467	0.000447299	0.845684	5.04137e-05	0	0	0	0	0	0	0	79.0775	99.3598	71.4428	97.639	96.6077	81.3663	89.2816	98.7378	98.0324	77.6225
1047	1846	1653	notchless protein homolog		-0.297098	-0.163639	-0.241583	0.0269057	0.285206	0.0916032	0	0	0	0	0	27.0729	26.2071	26.0536	33.4894	29.2653	31.0612	-0.19993	0.645424	0.291874	0.702487	-0.276616	0.0867768	0.00155027	0.0260069	7.83903e-05	0.00510304	0	0	0	0	0	0	0	46.3383	28.4533	26.2859	19.5885	27.3879	40.257	44.8749	32.4139	32.4804	22.424
1048	5099	2465	D-3-phosphoglycerate dehydrogenase	GO:0004617,GO:0051287,GO:0000166,GO:0055114,GO:0016597,GO:0016616,GO:0048037,GO:0006564,GO:0008152	-0.88559	-1.02002	-1.21501	5.4889e-07	5.11913e-06	2.10078e-06	0	1	1	2	1	211.291	169.946	135.841	391.225	345.575	316.619	-0.0202725	0.927012	0.482782	0.985855	-0.745669	0.602838	6.49501e-06	4.97692e-06	2.41631e-06	3.48489e-07	0	0	0	0	0	0	0	528.347	238.68	297.266	170.777	372.184	520.894	454.613	415.807	339.01	221.574
1049	27	1054.5	pentapeptide repeat protein		0.417129	0.400603	0.51569	0.00291994	0.00108638	0.000111777	0	0	0	0	0	157.79	218.645	183.456	117.786	165.475	128.128	-0.145093	-0.139066	0.369046	0.250557	-0.251307	0.22034	0.124245	0.00223011	0.00758901	0.00188	0	0	0	0	0	0	0	89.5845	122.582	84.0277	124.281	121.975	80.6935	111.22	108.634	147.987	102.326
1050	4886	2722	wd repeat-containing protein 60		-0.285701	0.0637095	-0.0826277	0.00104513	0.387921	0.43124	0	0	0	0	0	30.8012	41.4624	37.1556	37.7667	39.6901	39.3951	-0.0907613	0.091764	0.702192	-0.0567319	-0.0558104	0.468797	0.234115	0.000101412	0.62047	0.295842	0	0	0	0	0	0	0	29.0582	34.8798	22.2736	38.0103	31.2046	27.3096	37.189	36.8457	36.3149	29.9651
1051	5102	3697	uncharacterized protein loc100820367 isoform 2		0.0166931	0.261624	0.301322	0.856528	0.0275201	0.00259887	0	0	0	0	0	18.4463	21.7371	21.1904	18.2141	18.0123	16.9917	-0.444353	0.789873	0.399603	0.407644	-0.525817	0.0671632	0.00131072	0.0188246	0.00211565	0.00155615	0	0	0	0	0	0	0	15.8647	11.2822	12.7044	10.958	15.5779	11.3512	20.2396	16.9871	14.8372	10.532
1053	2391	2200	metacaspase type ii	GO:0006508,GO:0004197	-0.546354	0.177859	-0.296924	0.00148191	0.0647504	0.00792166	0	0	0	0	0	59.2799	74.2881	74.2784	86.8237	65.6652	91.3914	-0.219645	-0.349688	0.724892	-0.599058	-0.315196	0.0278618	0.00411568	0.000208104	0.00029717	0.00107424	0	0	0	0	0	0	0	57.5877	93.6368	50.6363	107.233	74.5538	49.3189	73.3083	84.3141	70.5646	59.6991
1055	2108	2165.5	ll-diaminopimelate aminotransferase	GO:0009058,GO:0010285,GO:0016740,GO:0009089,GO:0003824,GO:0030170,GO:0008483,GO:0016769	-0.0816515	-0.269926	-0.266326	0.0136507	0.00143085	0.00306633	0	0	0	0	0	268.507	259.194	243.017	284.152	312.542	292.113	-0.118965	0.175469	0.607973	0.374522	-0.434801	0.0230457	0.0100728	1.82057e-06	0.000101398	4.05359e-06	0	0	0	0	0	0	0	246.398	248.646	182.679	214.563	258.814	226.809	281.1	278.919	278.417	191.193
1056	3105	3669.33	atp-dependent rna helicase ddx23	GO:0004386,GO:0003676,GO:0005524,GO:0016787,GO:0000166,GO:0008026	-0.224477	-0.123488	-0.164195	0.00818272	0.0424624	0.00725032	0	0	0	0	0	46.7944	51.3892	51.8194	54.8007	56.0287	58.1637	-0.122066	-0.0748269	0.685855	0.360655	0.0123502	0.0330673	0.245911	2.29283e-05	0.000196	0.762888	0	0	0	0	0	0	0	38.3732	53.0523	32.5387	42.9283	41.8385	35.1739	50.319	53.0028	55.3773	42.2292
1057	4035	4855	tho complex subunit 2		-0.297146	-0.136295	-0.430679	0.000783516	0.14008	0.00109764	0	0	0	0	0	38.5517	39.1256	32.0235	47.5731	43.027	43.4376	-0.206348	0.0709389	0.257151	0.213111	-0.521496	0.0584318	0.499566	0.0124315	0.00290646	4.17467e-05	0	0	0	0	0	0	0	46.0977	38.4266	35.1066	35.8212	45.0034	39.8064	40.5211	42.209	41.6812	31.0501
1059	3042	1958	fumarate hydratase		0.0703767	1.15924	0.948851	0.44928	2.56449e-05	1.38326e-05	0	1	0	1	1	107.176	218.982	185.629	101.799	97.5973	95.6675	0.116166	0.903622	0.52219	0.429452	-0.54759	0.139877	2.77402e-05	6.44929e-05	0.00038229	3.91161e-05	0	0	0	0	0	0	0	72.2426	81.0872	70.8516	75.6767	97.0478	78.3433	152.726	102.195	102.333	66.0686
1060	6432	1745	hypothetical protein CHLREDRAFT_184617 [Chlamydomonas reinhardtii]		0.00755323	0.670833	0.504486	0.937468	0.000506299	0.000139751	0	0	0	0	0	64.525	115.136	106.833	64.0774	72.0859	75.057	-0.00748173	0.0547135	0.69999	-0.0695061	-0.0752647	0.961189	0.418762	0.000160468	0.294527	0.214614	0	0	0	0	0	0	0	61.0956	94.5326	41.5545	73.0339	53.9846	60.8975	98.2548	68.1229	69.61	51.2455
1061	2986	3974	1,4-alpha-glucan branching enzyme BE	GO:0004553,GO:0005978,GO:0005975,GO:0043169,GO:0003824,GO:0003844	-0.259793	-0.517747	-0.677129	0.000696845	8.09667e-05	8.81594e-06	0	0	0	0	0	182.217	143.433	140.793	218.425	205.791	225.767	-0.112789	-0.448179	0.523375	-0.50972	-0.335315	0.0900333	0.000100263	1.47228e-06	1.27525e-05	6.52714e-06	0	0	0	0	0	0	0	126.07	238.288	134.317	261.979	199.638	116.569	174.401	193.471	183.679	158.032
1062	1102	1549	translin-like protein	GO:0043565	0.0528525	0.079416	-0.0824586	0.709275	0.392576	0.398985	0	0	0	0	0	39.561	41.4651	40.5454	38.2245	39.1388	42.9282	-0.250285	0.279663	0.758665	0.0829864	0.321046	0.305282	0.0414895	0.00404611	0.486625	0.00422251	0	0	0	0	0	0	0	22.6964	35.9773	21.5531	34.7341	24.4396	19.0907	43.7134	36.8613	37.0152	30.81
1063	2937	2680	sumo-activating enzyme subunit 2	GO:0005524,GO:0000166,GO:0008641,GO:0003824,GO:0006464	0.21126	0.120825	-0.00799703	0.122086	0.100637	0.951083	0	0	0	0	0	23.3122	23.4931	22.7618	20.0223	21.5132	22.8494	-0.128085	0.096399	0.791401	0.500122	0.10295	0.553947	0.364447	0.000893585	0.00291238	0.233757	0	0	0	0	0	0	0	13.0593	20.2345	13.8479	14.2448	16.0324	11.8247	21.636	24.5618	20.5389	17.3116
1064	1281	2026	serine palmitoyltransferase	GO:0009058,GO:0003824,GO:0030170,GO:0016769	-0.300654	0.118842	0.0288669	0.0262672	0.0144899	0.566753	0	0	0	0	0	49.2336	67.8432	65.505	61.0068	62.4066	64.2218	-0.218998	0.414125	0.608017	0.521033	-0.0545951	0.0317562	0.00128007	0.0003972	0.000789581	0.416561	0	0	0	0	0	0	0	69.2161	54.6617	38.4578	40.7986	48.4737	59.3142	73.2634	58.9833	58.825	46.5759
1065	5250	2060	carbonic anhydrase	GO:0046872,GO:0008270,GO:0006730,GO:0004089	0.266569	-0.03242	0.340632	0.00326918	0.150776	8.08759e-07	0	0	0	0	0	363.847	707.965	1424.79	302.339	724.144	1124.94	-0.186602	-1.58294	1.96821	0.258211	1.01991	0.0727587	7.31501e-07	5.90896e-07	6.15239e-06	3.46103e-08	0	1	1	0	1	3	1	48.3416	496.893	72.1167	562.955	433.659	42.4283	165.271	284.897	673.464	880.411
1066	7264	2448	protein		-0.127373	-0.345731	-0.175153	0.385736	0.00598745	0.0155195	0	0	0	0	0	23.628	25.6777	28.9703	25.7397	32.8537	32.8574	-0.200865	0.287152	0.300973	0.656876	-0.0202084	0.104802	0.0782218	0.0101037	8.54891e-05	0.840031	0	0	0	0	0	0	0	34.8833	23.5816	21.1518	19.9068	27.7031	30.1619	28.7982	26.2478	32.0094	27.3087
1067	2759	1456	cyclin dependent kinase A	GO:0016301,GO:0005524,GO:0004672,GO:0016310,GO:0006468,GO:0016772,GO:0004674	0.472217	0.334474	0.319874	0.0120317	0.0413596	0.02768	0	0	0	0	0	43.6948	43.6248	40.5223	31.1433	34.5111	32.4323	-0.17894	0.488188	0.930906	0.383468	0.199998	0.598009	0.00477178	0.000578936	0.00322175	0.0428476	0	0	0	0	0	0	0	11.7321	32.3244	19.5573	25.6563	20.6282	10.4127	45.7667	37.938	33.8145	23.8567
1068	7421	2925	hypothetical protein VOLCADRAFT_88396 [Volvox carteri f. nagariensis]		-0.327632	0.0303712	-0.13774	0.250194	0.874688	0.391478	0	0	0	0	0	6.28383	8.61023	7.13005	7.92789	8.39694	7.90658	0.0251933	-0.323407	0.294969	-0.470339	-0.335592	0.936941	0.0985853	0.113892	0.0282346	0.0297004	0	0	0	0	0	0	0	7.59012	7.60972	4.67214	8.96385	6.61036	7.70153	5.95479	5.89619	6.14443	5.00248
1069	2103	1617	protein	GO:0003677	0.0440751	0.0515174	-0.0681212	0.575058	0.786256	0.563008	0	0	0	0	0	29.6062	32.1714	29.0131	28.7411	31.111	30.5022	-0.132365	0.118892	0.964615	0.312314	-0.175338	0.501311	0.359026	9.25299e-05	0.022422	0.177322	0	0	0	0	0	0	0	28.3736	26.4627	15.2189	21.2569	23.9171	25.8284	28.926	30.7315	26.6137	21.025
1070	2472	2147	transcription factor jumonji domain-containing protein		0.412135	0.209476	0.44536	0.201956	0.342564	0.118509	0	0	0	0	0	6.14716	5.93688	6.94752	4.36599	5.06284	4.73352	-0.200936	-0.00632747	0.559016	-0.0678086	-0.451066	0.440643	0.981409	0.0331919	0.742879	0.0188564	0	0	0	0	0	0	0	5.91368	4.47456	2.80257	4.6435	4.97516	5.0387	4.36425	4.55671	4.36838	3.38698
1071	830	2477	pkhd-type hydroxylase tpa1	GO:0055114,GO:0016706,GO:0016705,GO:0016491,GO:0005506,GO:0031418	-0.246177	0.0524494	-0.191534	0.0187423	0.649912	0.118397	0	0	0	0	0	35.4558	38.145	33.5346	42.2444	36.6365	38.4798	-0.0165322	0.615782	0.245215	0.658485	-0.637488	0.795828	0.000365785	0.0342332	6.93468e-05	5.27169e-06	0	0	0	0	0	0	0	78.9825	32.6573	35.2148	24.3662	46.3594	78.0354	50.5208	41.9984	39.006	29.4454
1072	3838	1360	protein	GO:0006508,GO:0008236,GO:0016020	-0.0881047	0.304817	0.329445	0.155479	0.0539363	0.0270675	0	0	0	0	0	30.6981	44.5321	42.1863	32.7177	36.0557	33.3683	-0.250084	0.302628	0.225388	0.25484	-0.555638	0.0909197	0.101178	0.071622	0.0211711	0.00494044	0	0	0	0	0	0	0	40.9002	30.2603	26.1822	26.3106	34.9381	34.1424	37.8945	30.658	31.6326	23.3549
1073	229	1658	haloacid dehalogenase domain protein hydrolase	GO:0016787	-0.1322	-0.148464	-0.174717	0.115697	0.0506302	0.013401	0	0	0	0	0	110.154	106.021	97.3684	120.684	117.746	110.015	-0.129475	0.375562	0.697628	0.629091	-0.491778	0.191693	0.0107186	4.39561e-05	0.000125752	0.00011914	0	0	0	0	0	0	0	105.098	92.357	78.1813	75.891	114.471	96.0466	119.651	127.302	117.92	81.1527
1074	6942	1412	predicted protein [Chlamydomonas reinhardtii]	GO:0016740,GO:0016020	0.52699	0.492269	0.486193	0.00268067	0.0059704	0.00222978	0	0	0	0	0	45.7579	56.5432	53.4599	31.4071	39.9892	37.9077	-0.275489	-0.0970935	0.0113015	0.15732	-0.739958	0.0543169	0.206736	0.940087	0.1329	0.000288078	0	0	0	0	0	0	0	46.3671	36.1882	27.1824	29.896	48.9104	38.1186	33.7136	27.4358	33.5269	28.8279
1075	2389	3644	sugar-dependent 1-like lipase	GO:0006629,GO:0005525,GO:0016787,GO:0008152	0.0693192	-0.20309	-0.194356	0.284528	0.0678962	0.128392	0	0	0	0	0	15.7858	13.7356	13.5193	14.9808	15.9238	15.6036	-0.214566	-0.645582	0.595165	-0.559639	-0.0318509	0.22869	0.000955589	0.00608506	0.0024498	0.542317	0	0	0	0	0	0	0	13.0298	18.1139	7.94701	22.1556	12.3628	11.0972	11.2281	12.5201	14.6385	12.07
1076	2019	2049	protein disulfide isomerase 1	GO:0045454,GO:0009055,GO:0006662,GO:0015035,GO:0005783,GO:0016853	0.364195	-0.286658	-0.195799	8.27856e-05	0.00151064	0.00553875	0	0	0	0	0	349.328	228.558	191.23	271.197	279.195	219.19	-0.0196884	0.110136	1.06664	0.345329	0.12413	0.760761	0.0250566	1.38961e-06	1.15026e-05	0.0013865	0	0	1	0	0	1	1	119.697	266.263	124.515	208.351	154.999	118.004	287.538	261.79	264.976	169.016
1077	5564	2846	chloride channel		0.154922	0.352354	0.0303353	0.332927	0.0377103	0.86068	0	0	0	0	0	12.42	13.8647	12.4127	11.0639	10.6129	12.0057	-0.204779	0.023223	0.184172	0.269087	-0.430794	0.467976	0.845314	0.178829	0.106472	0.00944102	0	0	0	0	0	0	0	10.1873	10.3166	8.61208	8.84237	11.4461	8.80619	10.5107	9.99591	10.7793	8.28032
1078	3313	2811	protein	GO:0005524,GO:0000166,GO:0017111	-0.540644	-0.43262	0.0897756	0.00106686	0.00166488	0.441004	0	0	0	0	0	24.6139	32.7572	36.4501	36.2159	44.5595	34.2214	-0.0277746	0.802901	0.0600669	1.14852	-0.670288	0.838915	7.43727e-05	0.578812	1.34102e-05	1.38384e-05	0	0	0	1	0	1	1	54.5256	23.9553	35.0146	18.8545	47.7937	53.4519	42.5393	36.7317	42.9372	29.6736
1081	5909	4979	magnesium chelatase h subunit	GO:0009058,GO:0016851,GO:0015995	0.191807	-0.603348	-0.521885	9.14855e-05	9.56389e-06	4.68825e-06	0	0	0	0	0	526.816	356.021	362.994	461.135	541.359	521.648	0.00870766	-0.829778	0.31959	-0.261657	-0.676158	0.751627	3.35382e-07	1.1514e-05	2.65864e-06	2.35035e-07	0	0	0	0	0	0	0	459.73	505.832	340.624	587.867	678.401	462.578	284.153	425.371	490.21	424.208
1082	50	1333	60s ribosomal protein l15	GO:0003735,GO:0006412,GO:0030529,GO:0005840,GO:0005622	0.0489445	0.102921	0.15742	0.218637	0.0350775	0.0123171	0	0	0	0	0	503.349	546.854	514.691	486.473	509.287	461.146	0.275602	-0.253289	0.786131	-0.123663	-0.33069	0.0065235	0.000338748	2.02426e-06	0.00600395	1.46689e-05	0	0	0	0	0	0	0	508.664	563.46	320.664	590.319	514.858	616.064	472.632	553.648	541.85	409.19
1083	19	1099	ribosomal protein l22	GO:0003735,GO:0046677,GO:0030529,GO:0019843,GO:0006412,GO:0003723,GO:0005840,GO:0005622,GO:0015934,GO:0009507,GO:0009536	-0.147549	-0.602111	-0.391873	0.00322965	0.00267192	0.000152706	0	0	0	0	0	300.184	241.685	231.574	332.654	367.416	303.979	0.0521302	0.029766	0.531839	0.382104	-0.415635	0.580596	0.662878	1.62416e-05	0.000174515	0.000146561	0	0	0	0	0	0	0	364.363	311.433	240.786	254.338	306.114	378.189	317.415	348.587	331.652	229.252
1084	1348	2143.5	flagella associated protein	GO:0004872	-0.149793	0.392633	0.0623958	0.040758	0.00290329	0.484804	0	0	0	0	0	62.3979	97.5139	86.425	69.3371	74.1964	82.5222	-0.163624	0.0331552	0.861527	-0.630713	0.227745	0.178843	0.720805	2.4194e-05	2.48366e-05	0.0249719	0	0	0	0	0	0	0	50.8613	83.6259	37.4913	110.528	47.3394	45.3902	85.747	69.0458	71.0536	55.6549
1085	1453	1833	isochorismatase hydrolase	GO:0008152,GO:0003824	0.864779	0.915091	0.786787	0.000389263	0.00135548	0.000995448	0	0	0	0	0	11.5881	14.6947	13.5536	5.92424	7.34923	7.40845	0.0308722	-0.471946	0.378132	-0.37662	-0.393382	0.959564	0.0987433	0.123247	0.0202044	0.0463633	0	0	0	0	0	0	0	5.34351	10.4641	4.01756	9.31008	6.97431	5.55868	7.11092	5.45334	7.00102	5.00591
1087	1328	3743	hypothetical protein VOLCADRAFT_107362 [Volvox carteri f. nagariensis]	GO:0046854	-0.0769842	0.304619	0.0181658	0.416814	0.0122783	0.847326	0	0	0	0	0	21.1542	27.2784	22.9044	22.3772	21.9005	22.661	-0.231281	-0.0396571	0.23498	0.128235	-0.535213	0.107205	0.658975	0.00818447	0.108732	0.000348186	0	0	0	0	0	0	0	26.4855	28.2286	17.9868	19.8358	24.3993	22.483	27.4381	21.3196	21.7932	16.5314
1088	4666	2051	hypothetical protein NGATSA_2060000 [Nannochloropsis gaditana CCMP526]		0.315252	0.331536	0.278799	0.00203957	0.050122	0.0667621	0	0	0	0	0	61.4658	56.8143	50.2329	49.2355	45.3142	41.2281	0.105932	-0.132148	0.171468	-0.315822	-0.602482	0.464314	0.10526	0.074941	0.000151104	0.000209955	0	0	0	0	0	0	0	64.356	70.688	46.5011	62.6068	54.3125	69.408	64.2692	52.5717	50.087	35.4211
1089	6137	1065	dynein light chain	GO:0007017,GO:0005929,GO:0042995,GO:0005875,GO:0005874,GO:0005737,GO:0030286,GO:0003774,GO:0019861,GO:0035086,GO:0005856	-0.522699	0.263659	-0.418954	0.00658053	0.00355369	4.20825e-05	0	0	0	0	0	42.8824	68.8552	61.8891	61.9712	57.2342	83.0863	-0.0921504	0.0257175	1.33547	-0.657208	1.19578	0.673113	0.822601	5.35082e-05	0.000207063	4.46896e-05	0	0	1	0	1	2	1	23.9673	64.7113	24.0582	97.5753	23.8702	22.3682	66.0139	61.9235	61.3797	55.8388
1090	2402	1398	nuclear pore complex protein		0.185022	0.580973	0.321647	0.333148	0.00638094	0.14493	0	0	0	0	0	20.7524	25.8097	20.5626	17.9701	16.9528	16.5491	-0.0159063	0.0664276	0.519993	0.193196	-0.522347	0.964421	0.6296	0.0117155	0.167329	0.00258383	0	0	0	0	0	0	0	17.4064	15.8239	11.3309	12.6341	16.0463	17.1664	16.689	16.8313	14.5457	10.8656
1091	1105	2345	inner dynein arm i1 intermediate chain ic97		-0.212876	0.3466	-0.0738137	0.27817	0.037561	0.414593	0	0	0	0	0	15.4408	25.007	23.4787	17.8418	19.3701	24.8088	-0.139472	-0.576765	1.44	-1.15501	0.758905	0.498708	0.00342183	0.00140789	2.44653e-05	0.0027993	0	0	1	1	0	2	1	7.5056	25.9255	6.54812	41.0362	9.72051	6.78703	17.1281	18.9002	17.9125	17.0303
1092	2329	1592	lil3 protein		0.0429429	-0.577791	-0.531786	0.229513	3.13475e-05	3.06334e-05	0	0	0	0	0	503.653	327.811	382.002	488.966	489.966	552.69	0.0317666	-0.798929	0.977771	-0.231326	-0.13489	0.510689	1.05465e-06	4.27423e-06	0.000164816	0.000173994	0	0	0	0	0	0	0	284.452	580.402	250.312	536.139	433.794	290.926	333.188	494.197	456.642	394.972
1093	4917	2543	ferredoxin--nitrite reductase	GO:0055114,GO:0020037,GO:0016491,GO:0051536	0.737668	0.607197	0.594445	1.02622e-06	8.57911e-06	1.75853e-05	0	0	0	0	0	368.832	393.392	408.435	220.813	257.909	270.191	-0.145925	-0.122676	0.735321	-0.109015	-0.402592	0.00882654	0.00856678	3.87428e-06	0.00436183	3.85065e-06	0	0	0	0	0	0	0	253.369	310.814	132.98	269.22	255.799	228.905	285.319	222.011	249.566	193.28
1094	3595	3365	serine threonine-protein kinase chloroplastic-like	GO:0016740,GO:0009535,GO:0016310,GO:0016020,GO:0004674,GO:0004672,GO:0006468,GO:0000166,GO:0009579,GO:0005524,GO:0016301,GO:0016772,GO:0009507,GO:0009536	0.405554	0.299797	0.119303	0.0061758	0.027571	0.0613803	0	0	0	0	0	52.3931	46.0016	53.0103	39.3356	37.1187	48.7383	-0.169645	-0.854563	0.299534	-0.89641	-0.684281	0.0881481	6.12675e-05	0.00871434	4.96477e-06	2.03057e-05	0	0	0	0	0	0	0	44.965	67.5105	29.7859	70.1172	54.8622	39.8678	36.8713	36.7738	37.1922	33.7838
1095	5415	2657.33	nitrate reductase	GO:0020037,GO:0005506,GO:0009055,GO:0050660,GO:0046857,GO:0055114,GO:0016491,GO:0030151,GO:0046872,GO:0042128,GO:0043546	-0.343102	-0.79735	-0.881683	0.000109574	1.99414e-05	3.07706e-06	0	0	0	0	0	234.942	195.103	210.753	298.34	339.914	388.988	-0.215942	-0.0234083	0.583023	0.526211	-0.36829	0.00859493	0.520994	1.8693e-05	7.80411e-06	1.89534e-06	0	0	0	0	0	0	0	260.881	234.02	183.589	234.252	386.086	224.532	230.297	275.573	337.725	298.894
1097	3693	4253	p-type atpase superfamily	GO:0006816,GO:0016021,GO:0016020,GO:0015662,GO:0006812,GO:0016787,GO:0000166,GO:0005524,GO:0006754,GO:0003824,GO:0005388,GO:0046872,GO:0008152,GO:0016820	-0.0865579	-0.121273	-0.265163	0.434313	0.08683	0.0022279	0	0	0	0	0	35.9601	35.5701	32.1695	38.1401	38.7676	38.8323	-0.208431	-0.0573173	0.800355	0.0882766	-0.0926453	0.0917956	0.499184	0.000266727	0.186245	0.168635	0	0	0	0	0	0	0	29.666	39.4115	20.7891	32.7507	29.5153	25.4933	37.7901	36.9942	34.9254	27.5826
1098	582	1372	carbonic anhydrase	GO:0046872,GO:0008270,GO:0006730,GO:0004089	0.143345	0.567844	1.20816	0.0108808	9.65213e-06	1.64819e-06	0	0	1	1	1	270.001	457.398	1003.02	244.312	308.231	433.467	-0.170678	-0.253018	0.88377	0.632603	-0.0712917	0.0536517	0.000582933	9.17834e-06	1.84221e-06	0.0318735	0	0	0	0	0	0	0	184.307	230.979	128.563	191.3	307.665	163.607	193.686	238.043	297.106	292.866
1099	4908	2778	protein	GO:0016301,GO:0005524,GO:0004672,GO:0016310,GO:0000166,GO:0006468,GO:0016772,GO:0004674	-0.00148611	0.294725	0.0384054	0.990589	0.0144899	0.555817	0	0	0	0	0	40.8737	56.9887	49.3845	40.9753	46.3197	48.0639	-0.290364	-0.251898	0.507982	-0.441584	-0.211332	0.0512779	0.0260167	0.000280363	9.9338e-05	0.00170795	0	0	0	0	0	0	0	39.0156	62.7695	27.9992	59.6875	40.3521	31.8152	52.5406	40.1848	43.7136	34.7087
1100	5101	1613	protein		0.345122	0.499659	0.998309	0.00224756	0.000270145	1.48138e-05	0	0	0	0	0	69.1955	104.903	105.852	54.2176	73.9429	52.5238	0.0319001	0.00856887	0.195933	0.58439	-0.722064	0.853784	0.94743	0.0785521	0.00105514	7.13042e-05	0	0	0	0	0	0	0	51.083	52.7208	46.5653	43.9304	75.0515	52.2421	53.3338	53.2456	66.5541	45.1941
1101	31	1838.5	hypothetical protein CHLREDRAFT_176075 [Chlamydomonas reinhardtii]		-0.0144946	0.229	0.399356	0.886431	0.16069	0.00567685	0	0	0	0	0	22.1376	27.7638	32.7327	22.3682	23.7219	24.5908	-0.154179	-0.124272	0.400802	0.022945	-0.106049	0.155536	0.50249	0.00878897	0.878212	0.284861	0	0	0	0	0	0	0	26.5272	24.8672	16.7545	20.9954	19.1789	23.7625	23.0085	22.335	21.4262	17.7517
1102	6455	1410	hypothetical protein VOLCADRAFT_120951 [Volvox carteri f. nagariensis]		0.636266	0.393497	0.585738	0.000696845	0.000523615	0.000535936	0	0	0	0	0	176.357	157.035	197.611	113.27	119.414	131.606	-0.335103	-0.463307	0.0473242	-0.223627	-0.574102	0.00199163	0.00122174	0.444682	0.000122792	0.000118271	0	0	0	0	0	0	0	143.326	164.191	107.897	137.67	144.248	113.395	118.956	111.609	117.781	96.7073
1103	5525	5221	regulator of nonsense transcripts-like protein	GO:0005524,GO:0005488,GO:0016787,GO:0004003,GO:0003677	-0.182254	0.00668281	-0.139869	0.0583847	0.973055	0.072722	0	0	0	0	0	12.2328	11.5258	10.4945	14.0087	11.4107	11.6631	-0.158933	-0.813826	0.510281	-0.231228	-0.194462	0.449253	0.00119751	0.00707759	0.0549386	0.0150738	0	0	0	0	0	0	0	9.06859	18.9866	8.68821	14.9734	10.8472	8.04566	10.4169	12.884	12.6492	9.36631
1104	3089	2614	tbc domain-containing protein	GO:0032313,GO:0032851,GO:0005622,GO:0005097	0.0808739	0.249535	0.0715258	0.500176	0.106795	0.494713	0	0	0	0	0	22.6504	26.4352	25.2912	21.4129	22.0868	24.0346	0.123145	-0.443388	0.601879	-0.0455391	-0.0277642	0.347677	0.0128682	0.00140837	0.641743	0.601144	0	0	0	0	0	0	0	20.4319	26.7781	13.4853	23.1697	19.0613	22.3921	19.4147	20.9381	22.4797	18.6788
1105	1827	1644	protein		-0.118314	-0.0966082	-0.104606	0.150787	0.40072	0.27477	0	0	0	0	0	67.0093	67.0325	66.1006	72.8299	71.6133	70.9316	0.0967751	-0.0602283	0.660956	0.350226	-0.237567	0.346722	0.343145	1.0844e-05	0.000249218	0.00277884	0	0	0	0	0	0	0	62.3408	73.7531	45.336	58.857	69.3488	66.8033	70.7425	72.2541	75.2741	58.689
1106	241	1303	ankyrin		-0.0929562	0.173019	-0.0441815	0.483586	0.414974	0.76525	0	0	0	0	0	28.6957	33.1168	29.7448	30.645	29.0521	30.863	-0.333759	0.270052	0.915005	0.196379	0.239745	0.113002	0.169543	0.000501302	0.0693744	0.0296086	0	0	0	0	0	0	0	32.9817	30.1751	17.4935	27.5264	19.9637	26.0048	36.3102	34.0651	31.7818	23.8056
1107	7270	2189	reverse transcriptase	GO:0003723,GO:0006278,GO:0003964	-0.0265474	-0.1406	-0.318315	0.812066	0.383732	0.00217506	0	0	0	0	0	52.8788	40.282	43.6933	53.7932	44.4271	54.6724	0.0975533	-0.0782138	0.42447	-0.169851	-0.317702	0.173404	0.254298	5.17627e-06	0.0181408	0.00431931	0	0	0	0	0	0	0	59.6215	64.5955	41.8401	65.1131	60.8495	63.8768	61.1539	56.488	57.6885	48.5666
1108	1980	658	ribosomal protein s10		0.0603403	0.235029	0.763211	0.393591	0.00104668	6.92655e-06	0	0	0	0	0	762.334	915.441	985.265	731.115	777.541	580.132	-0.141939	0.128201	1.04673	0.384081	-0.351668	0.0671632	0.00174909	6.10517e-06	0.000102887	6.37704e-06	0	0	1	0	0	1	1	559.404	730.594	375.026	445.882	459.789	506.841	798.625	775.17	582.538	360.075
1110	5785	5348	protein		0.3665	0.571794	0.971295	0.00276529	0.000387487	8.81594e-06	0	0	0	0	0	24.0968	29.2066	40.833	18.4614	19.3131	20.3459	-0.239185	0.207283	0.0492073	0.0969212	-0.478153	0.0199284	0.0934159	0.349868	0.154793	0.000192425	0	0	0	0	0	0	0	19.9372	16.7447	15.8856	19.2641	22.5041	16.7397	19.5546	16.472	20.6516	15.8572
1114	3044	940	trafficking protein particle complex subunit 2-like protein	GO:0006888,GO:0006810,GO:0005622	0.469562	0.419056	0.239351	0.0127203	0.0115192	0.0416934	0	0	0	0	0	46.9901	44.1443	37.1931	33.7473	32.8271	31.315	0.0992647	-0.0294904	0.532316	-0.0900233	-0.153887	0.723445	0.888383	0.00160535	0.0811751	0.0619252	0	0	0	0	0	0	0	34.3701	44.9183	24.8667	38.5256	30.9306	37.0213	44.0467	36.4367	36.1228	27.7145
1115	4245	2101	nitrate transporter	GO:0016021,GO:0055085	0.43682	-0.491144	-0.551674	0.000149219	0.000129241	0.000166159	0	0	0	0	0	145.911	90.0814	98.881	107.486	127.003	145.446	-0.323869	-1.29651	0.527407	0.109694	-0.642466	0.0157484	2.76915e-06	0.000279658	0.07463	5.94531e-06	0	1	0	0	0	1	1	71.1483	124.537	58.1563	110.437	165.001	56.6468	50.1284	84.337	119.267	105.366
1116	5493	1421	set1 ash2 histone methyltransferase complex subunit ash2		-0.151892	-0.560661	-0.38878	0.0216293	0.000567668	0.000397773	0	0	0	0	0	162.616	127.931	122.54	180.76	188.826	160.733	0.00694995	0.53929	0.62214	0.895742	-0.548451	0.942077	0.00361687	0.000134727	2.14613e-05	4.94606e-05	0	0	0	0	0	0	0	203.2	114.705	118.303	90.6604	177.377	204.145	166.438	182.265	169.39	121.02
1117	5384	1635	uncharacterized protein loc100192890		0.304311	0.0213486	0.0184007	0.00869455	0.857685	0.851038	0	0	0	0	0	65.0961	59.0608	58.5383	52.6236	58.252	57.6565	-0.372667	-0.401156	0.401391	-0.266729	-0.305451	0.0161678	0.007299	0.0044921	0.00798514	0.0231597	0	0	0	0	0	0	0	42.1321	72.1785	38.3855	61.4955	51.4044	32.3269	54.3953	50.9331	51.0705	41.2686
1118	686	2347	wd repeat domain 34		-0.162146	0.0999604	0.00190807	0.290472	0.430604	0.983652	0	0	0	0	0	36.7591	45.5227	40.361	41.1966	42.312	40.2415	-0.207875	0.375715	0.595793	0.175581	-0.212817	0.25767	0.00147773	0.000300136	0.0138738	0.000896153	0	0	0	0	0	0	0	39.4896	38.8451	26.5769	35.0235	33.1541	33.8729	50.6371	40.6809	39.6951	28.4818
1119	5974	1639	triosephosphate isomerase	GO:0008152,GO:0003824,GO:0004807,GO:0016853	-0.593035	-1.24694	-1.03121	0.000141227	1.24077e-05	4.59435e-06	0	1	1	2	1	180.853	122.018	122.39	273.173	290.6	251.027	-0.276424	0.483256	0.7774	0.393525	-0.60014	0.00810406	6.05595e-05	1.15172e-05	0.000111264	2.01688e-05	0	0	0	0	0	0	0	191.118	196.244	145.728	168.645	226.973	157.613	274.655	250.302	221.954	149.406
1120	4522	2598	gtp-binding protein	GO:0005525,GO:0003676,GO:0003924,GO:0006184,GO:0000166	0.188616	0.315064	0.347427	0.0427951	0.00047438	0.00241083	0	0	0	0	0	62.9617	77.4431	69.1552	55.0145	62.0503	54.0903	-0.166725	0.00223447	0.185463	0.762396	-0.535895	0.149555	0.971524	0.0134617	7.0101e-05	1.39867e-05	0	0	0	0	0	0	0	70.4978	62.0407	45.4025	35.3257	62.1493	62.6756	62.0978	51.8029	60.5751	42.5686
1121	2117	1569	aspartate aminotransferase	GO:0080130,GO:0004069,GO:0016740,GO:0030170,GO:0009058,GO:0006520,GO:0008483,GO:0003824,GO:0016769	0.329998	-0.35569	-0.593147	0.000177333	0.00151064	3.16203e-05	0	0	0	0	0	444.835	273.193	216.756	353.567	350.129	327.285	-0.0972487	-0.125673	0.741161	-0.0607884	-0.128704	0.171942	0.0185342	9.00594e-06	0.120659	0.000747235	0	0	0	0	0	0	0	200.563	327.538	195.696	324.495	272.007	187.327	300.112	327.797	311.225	248.671
1122	6602	1562	26s proteasome non-atpase regulatory		-0.420396	-0.308118	-0.203943	0.00341634	0.0264577	0.13815	0	0	0	0	0	43.8952	42.8782	44.4631	59.0414	53.4307	51.373	-0.234971	0.346622	0.463392	0.411818	-0.425048	0.0615234	0.0015623	0.00488248	0.00187421	0.000485157	0	0	0	0	0	0	0	47.5656	38.4837	40.1109	38.2374	48.5744	40.2809	49.2546	55.5628	51.1144	35.873
1123	618	1106	morc family cw-type zinc finger protein 3	GO:0008270	0.673456	0.365697	0.504934	0.0523008	0.0409185	0.0192565	0	0	0	0	0	9.83651	9.84587	10.5465	5.84203	7.42554	7.12871	0.197593	-0.350937	0.742457	-0.384176	-0.0770443	0.686639	0.0967852	0.00509245	0.324172	0.484345	0	0	0	0	0	0	0	7.14802	8.77827	4.16187	9.69559	7.05805	8.09828	6.76008	7.70667	6.77723	6.65833
1124	5702	6681	hypothetical protein VOLCADRAFT_92246 [Volvox carteri f. nagariensis]		-0.370946	0.203286	-0.0815935	0.00919629	0.0131422	0.497703	0	0	0	0	0	7.16188	10.0962	9.43765	9.56005	8.63481	10.0314	-0.208236	-0.221678	0.299297	-0.663982	-0.337409	0.136809	0.00868807	0.00634782	0.000169359	0.00240288	0	0	0	0	0	0	0	8.26826	9.65772	5.93789	13.2701	8.44013	7.01398	8.13126	7.53971	8.02188	6.46843
1125	3704	2934	protein	GO:0016301,GO:0005524,GO:0004672,GO:0016310,GO:0006468,GO:0016772	0.563486	0.847025	0.633352	0.000199398	0.00033375	4.01762e-05	0	0	0	0	0	92.0652	107.944	102.553	61.9709	59.6624	65.7526	-0.119865	-0.0767593	0.734098	-0.182909	-0.0799907	0.213527	0.380793	4.26216e-05	0.0185141	0.186697	0	0	0	0	0	0	0	79.3697	78.7378	36.5336	65.8002	50.5447	72.9251	74.5259	61.4212	57.7491	47.7026
1126	3553	1590	haloacid dehalogenase-like hydrolase domain-containing protein	GO:0016787	0.378842	0.498538	0.709232	0.0150038	0.00162914	0.000201605	0	0	0	0	0	62.3554	70.8969	68.3177	47.5434	49.9188	41.4926	-0.0779651	0.749821	0.326449	0.771172	-0.657394	0.452676	0.00257799	0.016928	8.92482e-05	0.00019264	0	0	0	0	0	0	0	67.8748	33.9637	40.2806	28.8949	54.0135	64.1379	57.406	50.8837	50.0096	33.9338
1127	2711	815	protein		0.493774	-0.280897	-0.852424	4.12169e-05	0.0381129	0.00014631	0	0	0	0	0	310.76	165.586	149.502	220.376	201.135	269.94	-0.0783298	-0.577248	0.840039	-1.14645	-0.216857	0.280276	0.000147372	7.85883e-06	1.56969e-06	0.0034783	0	0	0	1	0	1	1	163.455	447.269	132.441	452.146	202.732	154.839	299.319	237.892	203.773	174.474
1128	3065	2790	probable beta- -galactosyltransferase 14-like	GO:0006486,GO:0016740,GO:0016021,GO:0016020,GO:0008378,GO:0005794,GO:0016757	-0.00321925	0.576946	0.798893	0.983356	0.000941712	0.000315503	0	0	0	0	0	26.0594	30.993	39.1684	26.1099	20.4413	22.0763	-0.442272	0.693755	0.520428	0.533153	-0.686844	0.0247844	0.000915823	0.00144879	0.00139352	0.000146282	0	0	0	0	0	0	0	30.744	14.7529	15.889	14.1677	22.25	22.3745	24.4175	23.2974	20.9639	13.4529
1129	711	13148	dynein heavy chain axonemal	GO:0030286,GO:0003777,GO:0007018	-0.0608318	0.349936	-0.0191697	0.253689	0.00419457	0.657732	0	0	0	0	0	20.2497	26.2631	22.2324	21.173	20.421	22.5559	-0.151061	-0.565148	0.336058	-1.05155	-0.147643	0.0202317	1.76607e-05	0.000123868	6.93087e-06	0.000716285	0	0	0	1	0	1	1	17.8868	30.2175	13.962	41.3392	19.6108	16.0094	20.0999	17.8919	19.4255	17.6047
1130	4470	1930	zf-c3hc4-domain-containing protein	GO:0008270	-0.0572479	0.019426	0.121239	0.66743	0.632142	0.159791	0	0	0	0	0	26.8458	32.5004	32.9246	27.8937	32.0532	30.2366	-0.166176	-0.164433	0.302096	-0.0426403	-0.272681	0.102098	0.120712	0.0441836	0.712063	0.00481015	0	0	0	0	0	0	0	34.7175	32.5985	22.2735	31.1572	30.6674	30.8329	29.0096	27.577	30.0653	25.1886
1131	4609	867	p23 co-chaperone of hsp90 system		-0.009455	-0.121922	-0.302526	0.905363	0.133253	0.015003	0	0	0	0	0	255.485	195.688	161.147	257.068	212.689	198.667	-0.137618	0.497179	0.780191	0.807067	-0.513797	0.207134	0.000379078	9.69515e-05	2.92016e-05	5.7532e-05	0	0	0	0	0	0	0	201.471	148.709	160.017	112.431	198.003	183.145	210.113	275.496	197.173	138.275
1132	1848	916	permeases of the major facilitator superfamily		-0.0109003	0.135327	0.364775	0.913185	0.114918	0.0120759	0	0	0	0	0	105.256	171.862	139.692	105.853	156.497	108.074	-0.149822	0.802358	0.0201649	1.21438	-0.867042	0.286901	0.000160823	0.859813	7.62949e-05	2.43392e-06	0	0	0	1	0	1	1	122.817	71.0338	117.361	64.2707	168.562	110.339	124.319	119.032	149.648	91.9895
1133	6690	1886	hypothetical protein VOLCADRAFT_97483 [Volvox carteri f. nagariensis]		-0.270074	0.0661602	-0.0845329	0.0501075	0.67498	0.463687	0	0	0	0	0	25.2558	32.6946	31.6631	30.5606	31.247	33.4959	-0.201546	0.305731	1.23614	-0.243649	0.522612	0.237611	0.0678125	1.34216e-06	0.00475722	0.000304863	0	0	1	0	0	1	1	13.2959	29.5642	13.1423	36.7984	16.5703	11.4654	36.883	32.3173	30.9061	24.2632
1134	1137	1421	3 (2 ) -bisphosphate nucleotidase	GO:0000287,GO:0046854,GO:0016020	-0.235122	-0.669377	-0.634267	0.00605328	0.00072292	4.59593e-05	0	0	0	0	0	107.527	76.3515	79.3211	126.836	121.631	123.753	-0.00805989	-0.071331	0.821885	0.355989	-0.115707	0.9296	0.268995	4.49344e-05	0.00043381	0.0444558	0	0	0	0	0	0	0	93.4371	137.511	75.9055	96.6615	106.315	92.9091	130.857	134.939	124.037	97.993
1135	5754	2630	major facilitator superfamily	GO:0016021,GO:0055085,GO:0006810,GO:0005215	1.36701	0.571037	0.277472	2.3445e-05	0.00269946	0.0302941	1	0	0	1	1	97.3461	49.0519	35.9485	37.0671	32.5847	29.4806	-0.266371	-1.29567	0.201099	-1.1192	-1.15692	0.0661967	8.5367e-06	0.0673268	7.01488e-06	8.5089e-07	0	1	0	1	1	3	1	24.2223	69.0267	27.2247	56.1736	49.0384	19.9247	27.5316	31.5525	25.3383	21.4405
1136	4295	2916	chloroplast envelope protein translocase family	GO:0019867	-0.636447	-0.722696	-0.85213	1.00464e-05	0.000336065	8.39698e-06	0	0	0	0	0	135.459	111.57	109.525	211.108	184.724	198.48	-0.0713538	0.0348965	0.642017	0.185442	-0.371786	0.0554529	0.437877	1.628e-06	0.0013149	0.000189494	0	0	0	0	0	0	0	244.502	195.36	142.355	163.789	189.105	232.64	200.125	222.74	186.335	145.841
1139	1866	1738	upf0136 membrane protein yjr085c	GO:0030118,GO:0005545,GO:0005543,GO:0048268,GO:0030276,GO:0016020	-0.0769896	0.178009	0.224213	0.350196	0.0263213	0.00317257	0	0	0	0	0	96.9382	116.048	114.691	102.201	102.342	98.1054	0.0683407	0.0658927	0.774856	0.0284341	-0.0398149	0.144688	0.133811	0.000322791	0.213055	0.352533	0	0	0	0	0	0	0	81.7541	109.672	60.1023	95.8058	77.7803	85.7564	114.831	103.152	97.7192	75.6339
1140	969	3046	sulfate permease family	GO:0016021,GO:0016020,GO:0055085,GO:0006810,GO:0005215	-0.121315	-0.22053	-0.00876634	0.184201	0.0253487	0.913172	0	0	0	0	0	21.7351	23.2739	25.9814	23.6981	27.28	26.1168	-0.243496	-0.14044	0.38407	0.525465	-0.213197	0.0749735	0.187242	0.0213752	0.00100181	0.0010506	0	0	0	0	0	0	0	21.746	20.6451	15.7558	16.6684	22.4521	18.176	18.5608	20.8064	24.352	19.2262
1141	4028	2211	protein		-0.259844	-0.120602	-0.260434	0.0121455	0.0781756	0.00190657	0	0	0	0	0	46.8956	49.0372	50.0107	56.3828	53.4443	60.0714	-0.298651	0.400003	0.701288	0.13854	-0.219672	0.0270674	0.000854471	0.000288489	0.13927	0.0101166	0	0	0	0	0	0	0	53.3488	49.5157	33.4999	46.9973	47.2513	43.2753	65.7087	55.0635	51.7301	40.4935
1143	6138	1609	protein		0.239795	0.285922	0.170833	0.0868604	0.139034	0.167038	0	0	0	0	0	34.0016	38.3973	31.9751	28.639	31.1116	28.4223	-0.134731	-0.151691	0.599918	-0.123858	-0.26784	0.411285	0.333734	0.00322048	0.381842	0.103217	0	0	0	0	0	0	0	23.0005	30.973	16.7309	29.551	26.8151	20.884	27.9063	25.7956	27.0262	21.9584
1144	5626	3613	flagellar associated protein	GO:0019861	-0.410527	0.268783	-0.0198426	0.108536	0.216595	0.793672	0	0	0	0	0	7.98338	12.3049	11.3082	10.8839	10.1475	11.47	-0.0814812	-0.116386	0.253251	-0.852173	0.102774	0.656402	0.372455	0.0526723	0.000832809	0.139921	0	0	0	0	0	0	0	6.99617	12.2082	7.56678	18.7267	8.60132	6.5261	11.1108	9.21387	9.93562	9.31417
1145	1376	4397	atp-binding cassette superfamily		-0.127245	0.257488	-0.292716	0.252612	0.289095	0.156862	0	0	0	0	0	6.65177	7.96194	5.87756	7.33305	6.47604	7.47115	-0.265	0.169737	-0.191587	-0.060149	-0.269684	0.133424	0.258978	0.0145142	0.58627	0.0503143	0	0	0	0	0	0	0	10.7935	8.81675	7.67057	6.92892	7.21815	8.84611	10.0172	6.59814	6.57609	5.8437
1147	6452	2610	hypothetical protein VOLCADRAFT_117221 [Volvox carteri f. nagariensis]		-0.0363576	0.124766	0.164195	0.873899	0.424462	0.231712	0	0	0	0	0	8.17064	9.38011	8.04705	8.3178	8.55087	7.08416	-0.216402	0.55606	0.070283	0.59221	-0.523449	0.0946384	0.0177279	0.796699	0.0112635	0.0120944	0	0	0	0	0	0	0	14.6049	6.06322	7.64716	5.53626	9.45286	12.4363	9.39354	8.10292	8.75955	6.26036
1148	1305	2127	ribosomal protein s4	GO:0003735,GO:0003723,GO:0006412,GO:0005840,GO:0005622	-0.0823228	0.0863548	0.358915	0.0246978	0.0274357	5.65999e-06	0	0	0	0	0	1428.26	1592.71	1753.13	1512.17	1500.07	1366.74	-0.033044	0.152342	0.714299	0.241889	-0.383385	0.0949738	0.00115882	5.90896e-07	1.25388e-05	1.23889e-06	0	0	0	0	0	0	0	1548.82	1478.29	1003.17	1251.85	1417.18	1513.78	1643.08	1646.51	1480.6	1086.2
1149	6741	1195	cg1633		0.144111	-0.24418	-0.151226	0.00833477	0.00387207	0.00386831	0	0	0	0	0	459.201	350.98	290.924	415.279	416.115	323.189	-0.0399036	0.440282	0.466051	0.651464	-0.604272	0.275796	4.44983e-05	5.56427e-06	8.09799e-06	2.33466e-05	0	0	0	0	0	0	0	342.169	268.37	301.903	253.613	405.21	332.868	364.517	417.369	398.832	266.142
1150	115	4532	hypothetical protein VOLCADRAFT_103652 [Volvox carteri f. nagariensis]	GO:0030117,GO:0005488,GO:0016192,GO:0006886	-0.0456994	-0.13771	-0.15435	0.418621	0.0317769	0.0739051	0	0	0	0	0	30.8944	27.8308	25.562	31.9175	30.7249	28.5737	-0.125074	-0.376483	0.521566	0.195883	-0.500585	0.144034	0.00835634	0.00116276	0.0205243	6.77581e-05	0	0	0	0	0	0	0	24.1207	27.9467	20.1257	24.6881	27.9021	22.055	21.2344	29.3288	28.3967	19.4328
1151	1829	1624.5	protein	GO:0008152,GO:0003824	0.757007	0.609535	0.405546	0.000678658	0.00391361	0.00158666	0	0	0	0	0	67.6618	65.6208	57.8283	39.5774	42.5474	43.4132	0.030009	-0.767609	0.130407	-0.466506	-0.400578	0.811675	1.56206e-05	0.114092	0.000313922	0.0011425	0	0	0	0	0	0	0	43.1699	70.4906	34.9437	64.58	48.6645	44.0464	40.9954	38.3835	46.4622	36.6683
1152	1903	1717	3 (2 ) -bisphosphate nucleotidase	GO:0008441,GO:0046854,GO:0006790	-0.0230265	-0.117971	-0.131001	0.824894	0.148404	0.11458	0	0	0	0	0	69.4942	69.4402	66.6819	70.6245	75.472	73.016	-0.153035	0.291903	0.766867	0.610458	-0.27973	0.0490789	0.00210956	2.2242e-05	0.000103583	0.0058162	0	0	0	0	0	0	0	44.4918	53.9176	41.4912	41.294	55.6621	39.9409	66.1881	71.2358	63.5759	45.7466
1153	1783	1114	s6 ribosomal protein	GO:0003735,GO:0006412,GO:0030529,GO:0005840,GO:0005622	0.00547956	0.224113	0.463404	0.896166	0.00118513	2.68236e-05	0	0	0	0	0	956.416	1151.62	1281.21	952.737	985.794	929.036	0.0840232	0.137044	0.771222	0.237604	-0.352176	0.362893	0.0927497	8.55969e-05	0.00792455	0.00139419	0	0	0	0	0	0	0	955.221	856.654	623.447	809.62	919.405	1012.67	942.711	1065.73	954.047	720.578
1154	3229	3480	diaminopimelate decarboxylase		0.120446	0.131477	0.160594	0.0141352	0.0125868	0.00304741	0	0	0	0	0	270.477	272.351	266.479	248.695	248.445	238.311	-0.105526	0.000387778	0.573615	0.15026	-0.43012	0.06024	0.992105	3.02141e-06	0.0025617	1.48365e-05	0	0	0	0	0	0	0	279.228	244.545	164.974	210.092	236.158	259.431	244.657	246.001	233.238	175.016
1155	2793	1655.5	ketol-acid reductoisomerase	GO:0055114,GO:0009082,GO:0004455,GO:0016491,GO:0000166,GO:0016616,GO:0008652,GO:0050662	-0.410144	-0.898693	-0.770756	8.92898e-07	1.24077e-05	7.57222e-06	0	0	0	0	0	596.746	390.718	393.499	793.272	728.778	672.148	-0.0494911	0.67437	0.246357	0.806173	-0.875082	0.146418	1.4781e-05	0.000617886	3.66437e-06	2.70133e-07	0	0	0	0	0	0	0	987.479	417.351	616.908	377.821	875.91	954.119	666.682	731.498	661.359	477.132
1156	5850	1620	14-3-3 protein	GO:0019904	-0.498694	-0.372297	-0.481019	8.87344e-05	0.000128533	1.80632e-05	0	0	0	0	0	495.717	507.558	485.087	700.466	657.008	677.231	-0.0242701	0.127823	0.885428	-0.0917299	-0.0769481	0.413584	0.00370365	1.53276e-06	0.0374022	0.0155685	0	0	0	0	0	0	0	491.901	665.049	383.264	713.626	543.335	483.722	726.604	709.009	669.455	515.053
1157	5012	4316	tubulin polyglutamylase ttll4	GO:0005524,GO:0016874,GO:0004835,GO:0006464	0.0251925	0.683975	0.0622541	0.91946	0.00581916	0.731454	0	0	0	0	0	4.93	7.4119	5.486	4.77597	4.22881	5.19582	-0.329094	-0.59419	0.338762	-0.792128	-0.0592354	0.124748	0.00907603	0.0014274	0.00040934	0.477014	0	0	0	0	0	0	0	7.80379	7.25061	3.91058	9.21484	4.59716	6.04226	4.47085	5.20748	4.89722	4.3867
1158	1390	1808	gamma-glutamyl hydrolase	GO:0016787,GO:0006541,GO:0003824,GO:0008242	0.294942	0.11772	-0.0310391	0.0264337	0.28	0.736984	0	0	0	0	0	73.3743	53.2164	48.9425	59.6336	49.0115	49.9134	-0.0468935	-0.304654	0.348639	-0.341563	-0.591952	0.760149	0.00970509	0.00591091	0.00115713	0.000166927	0	0	0	0	0	0	0	62.9921	76.7106	44.6467	61.0623	63.8844	60.8443	61.9126	57.081	47.9876	42.081
1159	4192	4298	probable pre-mrna-splicing factor atp-dependent rna helicase-like	GO:0004386,GO:0003723,GO:0003676,GO:0005524,GO:0016787,GO:0000166,GO:0008026	-0.223149	-0.315371	-0.223309	0.0133464	0.000117373	0.00781817	0	0	0	0	0	45.724	40.05	41.1756	53.4672	50.0803	48.2315	-0.155458	0.104424	0.606247	0.219743	-0.209376	0.162976	0.206483	8.54063e-05	0.00702288	0.00240525	0	0	0	0	0	0	0	50.6965	43.9349	32.2229	38.8789	41.7785	45.5159	47.3854	49.58	45.4618	35.979
1160	2990	1793	alpha-carboxyltransferase subunit α-CT	GO:0016874,GO:0009317,GO:0006633,GO:0003989	-0.0183919	-0.22203	-0.2022	0.719032	0.00383776	0.00154751	0	0	0	0	0	211.537	207.389	252.901	214.144	242.201	291.127	0.180027	-0.724119	0.765468	-0.266167	0.0177834	0.0490789	7.87298e-05	5.14773e-05	0.000275645	0.652996	0	0	0	0	0	0	0	156.949	248.538	127.043	274.061	235.657	177.977	150.149	216.267	227.763	238.761
1161	4340	1085	wrky transcription factor 50	GO:0006355,GO:0043565,GO:0003700	-0.228031	0.291379	0.200784	0.173152	0.00998255	0.400274	0	0	0	0	0	18.9105	34.3987	33.1012	22.4738	27.8942	28.3435	-0.180858	-0.322045	1.21148	-0.129174	0.663333	0.440643	0.0160796	0.00012613	0.425741	0.00157885	0	0	1	0	0	1	1	15.8568	37.7335	10.0938	31.8817	13.9402	13.9167	29.8978	24.7355	29.358	22.82
1162	5044	1104	60s ribosomal protein l9	GO:0003735,GO:0006412,GO:0005840,GO:0019843	-0.0149282	0.275988	0.444041	0.692141	0.000473239	5.1533e-06	0	0	0	0	0	1069.11	1265.46	1308.98	1080.02	1045.24	961.922	0.130843	-0.129731	0.644173	-0.0681113	-0.454059	0.0269193	8.28438e-05	4.47241e-06	0.00814218	8.26457e-07	0	0	0	0	0	0	0	1102.14	1102.85	717.928	1112.79	1071.26	1206.67	1007.87	1122.73	1061.31	781.696
1163	1822	1996	DnaJ-like protein	GO:0051082,GO:0006457,GO:0031072	0.00463895	0.111779	0.171278	0.981211	0.269167	0.151224	0	0	0	0	0	22.8749	24.6544	25.749	22.5981	22.7054	22.7784	0.00529032	0.157854	0.725803	0.472223	-0.191689	0.983226	0.195756	0.00145344	0.00102235	0.0574725	0	0	0	0	0	0	0	24.7555	23.4119	15.2684	15.9208	20.7754	24.7323	26.3261	25.7885	22.5073	18.0429
1164	1389	1728	tektin 2	GO:0000226,GO:0005874	-0.308108	0.304567	-0.296189	0.0848848	0.0313563	0.0680771	0	0	0	0	0	31.2721	43.9664	40.0601	39.1464	35.3118	49.1339	-0.0745013	-0.225084	1.20973	-0.905328	0.873961	0.683452	0.0331881	4.72957e-05	0.000171252	0.000203392	0	0	1	0	0	1	1	20.7205	49.7385	15.9015	78.5844	18.9625	19.6821	42.4107	37.9221	41.4849	35.5782
1165	5331	1090	protein	GO:0003735,GO:0006412,GO:0030529,GO:0005840	-0.44787	-0.576501	-0.509132	0.000322286	7.76264e-05	3.41998e-05	0	0	0	0	0	445.68	439.31	424.7	608.513	655.385	604.625	-0.0275881	0.412629	0.601379	0.677828	-0.362646	0.356781	1.58698e-05	4.42019e-06	4.88138e-06	1.39758e-05	0	0	0	0	0	0	0	666.992	465.37	409.68	389.385	581.658	654.288	619.898	622.04	623.321	452.244
1166	6984	1570	predicted protein [Chlamydomonas reinhardtii]		0.136648	0.160306	0.109824	0.0221651	0.00638889	0.00955754	0	0	0	0	0	379.365	388.224	473.425	344.817	347.474	438.617	-0.156971	-0.165509	1.09076	0.229069	-0.121171	0.185762	0.00200097	1.2452e-06	0.00125545	0.000753222	0	0	1	0	0	1	1	199.134	342.944	170.666	306.692	321.534	178.437	305.729	364.576	359.507	295.594
1167	3540	1699	ring u-box domain-containing protein	GO:0046872,GO:0008270	0.192777	0.418285	0.780644	0.117208	0.150607	0.00104893	0	0	0	0	0	6.09223	8.90485	8.99271	5.20763	6.40726	4.79598	-0.162979	-0.362082	-0.178279	-0.544175	-0.459215	0.55034	0.242739	0.309625	0.0380736	0.0625464	0	0	0	0	0	0	0	7.35059	6.52819	5.15925	7.36658	6.83444	6.42766	4.86188	4.41085	4.67267	4.63008
1168	2175	2273	splicing factor 3b subunit		-0.417347	-0.398637	-0.614461	0.000707127	0.00931657	9.34058e-05	0	0	0	0	0	59.5095	57.0483	51.3939	79.7766	75.5636	79.1325	-0.180904	0.242715	0.628608	0.332271	-0.338016	0.0658705	0.00272746	0.0001319	0.000959148	0.000856497	0	0	0	0	0	0	0	75.9428	62.6339	50.1798	54.8401	68.7987	66.8639	74.2767	78.2422	69.3141	54.2693
1169	16	3653	fad dependent oxidoreductase		0.214258	0.581261	0.866151	0.0982654	0.000223375	0.00175656	0	0	0	0	0	24.0835	38.9095	51.8541	20.5663	25.6662	28.2017	-0.237638	-0.815098	0.170667	-0.0970648	-0.384368	0.0783631	0.000217917	0.0301573	0.0503442	0.00423582	0	0	0	0	0	0	0	19.4683	27.3383	15.2716	26.1569	28.8959	16.3846	15.0839	17.3018	24.3951	21.8565
1172	3993	1819	glycosyltransferase family 77 protein	GO:0005783	0.426107	0.313085	0.275092	0.000868262	0.021459	0.00010544	0	0	0	0	0	110.567	94.233	89.7341	82.0514	75.5879	73.9823	-0.105442	0.201134	0.373806	0.430329	-0.387498	0.535064	0.0197984	0.0013327	0.000223677	0.00157523	0	0	0	0	0	0	0	44.4922	61.2075	52.1567	54.1076	74.6618	41.1992	70.6282	67.7697	73.2516	56.7159
1173	2550	1663	abc transporter i family member 20-like	GO:0016887,GO:0005524,GO:0000166,GO:0017111,GO:0006200	-0.715187	-0.576982	-0.051898	0.00477118	0.000194574	0.585876	0	0	0	0	0	36.0294	67.6702	53.1458	59.6845	101.464	55.2105	-0.211903	1.07753	-0.486156	1.50473	-1.3029	0.0799064	6.31806e-05	0.000159108	1.99288e-06	3.29434e-06	0	1	0	1	1	3	1	73.3747	34.8357	93.3495	34.1485	123.912	63.1472	74.4967	66.4107	98.7167	49.6768
1174	4645	2060	protein		-0.24576	0.628119	0.163113	0.145281	0.00523734	0.244353	0	0	0	0	0	18.3394	31.8237	28.8405	21.8499	20.282	25.6426	-0.233433	0.0488967	1.07136	-0.550964	0.534311	0.17756	0.761659	0.000187186	0.000984399	0.00353523	0	0	1	0	0	1	1	9.62155	20.4322	9.50767	33.105	11.8209	8.00099	21.0706	21.1212	22.314	17.4783
1175	5380	2143	cop9 signalosome complex subunit 3		0.33805	0.520967	0.440106	0.0154521	0.0126704	0.00965403	0	0	0	0	0	32.233	41.6745	38.4464	25.2781	28.8105	28.0428	0.0645001	0.191503	0.78669	0.336565	-0.164398	0.750663	0.153533	0.00114444	0.0623937	0.125313	0	0	0	0	0	0	0	21.66	29.4339	16.6976	21.7574	24.0936	22.8059	33.6745	29.302	27.4573	21.4727
1176	2735	1696	dna cross-link repair protein snm1	GO:0016787	0.117592	0.155772	0.144874	0.324627	0.278251	0.106576	0	0	0	0	0	35.5414	37.7464	38.93	32.7342	33.8412	35.025	-0.070251	0.191875	0.590644	0.350402	0.143357	0.629272	0.112484	0.00109979	0.00216867	0.0601611	0	0	0	0	0	0	0	31.3367	35.8382	22.7616	30.785	26.8858	29.7502	40.8895	34.866	39.4459	29.7478
1177	4248	1250	nadh:ubiquinone oxidoreductase subunit 8	GO:0055114,GO:0016491,GO:0009055,GO:0016020,GO:0051539,GO:0008137,GO:0016651,GO:0051536	0.384803	0.369726	0.488816	0.000927257	0.000336065	0.00330527	0	0	0	0	0	159.364	166.757	154.231	121.859	128.92	109.626	-0.169578	0.298528	0.695607	0.341566	-0.412796	0.0268172	0.00401231	6.84587e-05	0.000944165	0.00136202	0	0	0	0	0	0	0	118.549	111.76	81.8559	95.3834	118.624	105.317	137.617	132.984	121.179	88.7557
1179	4118	3216	violaxanthin de-epoxidase-related protein		-0.0674455	0.185177	0.781943	0.700491	0.25602	9.19176e-05	0	0	0	0	0	16.7192	28.0124	33.3312	17.422	24.6689	18.9871	-0.0547238	1.15862	-0.0618505	1.48254	-0.849668	0.54507	0.000116969	0.429528	1.78163e-05	0.000250356	0	1	0	1	0	2	1	23.4299	9.90707	18.3933	7.06931	26.5181	22.5302	23.2694	17.5944	21.5154	14.2632
1180	5683	2038.5	carbonic anhydrase	GO:0046872,GO:0008270,GO:0006730,GO:0004089	0.245765	-0.13401	0.231475	0.00579071	0.010946	0.000220132	0	0	0	0	0	282.982	454.027	890.503	238.431	498.224	758.168	0.0108933	-1.54699	1.40745	-0.0274031	0.610533	0.911501	1.2478e-06	1.68719e-06	0.229193	3.69364e-07	0	1	1	0	0	2	1	86.3391	404.31	80.0267	488.833	386.23	87.0635	137.679	213.88	479.628	590.236
1182	378	2876	kelch repeat type 1-containing protein		-0.248168	0.298156	0.255398	0.000579847	0.000251732	0.000372594	0	0	0	0	0	601.897	651.448	701.522	714.932	529.637	587.599	-0.0575953	0.217804	0.0765184	-0.294372	-1.01699	0.0812599	7.21186e-05	0.00222811	5.85565e-06	3.46103e-08	0	0	0	0	1	1	1	1300.73	938.69	748.618	732.701	783.492	1249.74	1091.71	789.527	597.303	386.674
1183	261	2941	protein	GO:0016020,GO:0000139	0.618845	0.717021	0.564133	0.000199398	0.000750826	0.000842677	0	0	0	0	0	41.1162	44.5701	41.6315	26.4017	26.6651	27.8563	-0.0378489	-0.0455375	0.453679	0.0225898	-0.0915593	0.664287	0.740506	0.00087083	0.76002	0.187837	0	0	0	0	0	0	0	30.7727	33.3179	19.229	28.53	24.1086	29.9629	32.3472	26.7509	29.0424	22.5583
1184	953	2153.5	protein	GO:0003676,GO:0000166	0.192607	0.123306	0.244064	0.0575252	0.35834	0.0529642	0	0	0	0	0	26.1195	25.1963	32.0426	22.7632	23.1428	27.0154	-0.13253	0.14732	0.804223	0.144715	-0.233371	0.423671	0.105152	0.000269282	0.237586	0.103462	0	0	0	0	0	0	0	18.9961	22.1593	13.2427	20.7802	20.7062	17.2575	24.6396	23.861	22.948	17.4203
1186	47	2900	wrky family transcription factor	GO:0006355,GO:0043565,GO:0003700	-0.203346	0.366466	0.0405402	0.0417089	0.0814449	0.769311	0	0	0	0	0	8.65691	13.3496	11.4372	10.1352	10.2415	11.0889	-0.374558	-0.195418	0.99174	-0.220858	0.490365	0.0257245	0.328151	0.00936984	0.217495	0.012896	0	0	0	0	0	0	0	9.61842	12.1389	4.39592	11.8314	5.38395	7.1924	10.462	9.31962	10.0483	8.03283
1187	1390	1705	gamma-glutamyl hydrolase	GO:0016787,GO:0006541,GO:0003824,GO:0008242	-0.303245	-0.667733	-0.892173	0.00722197	0.00659459	0.000416052	0	0	0	0	0	39.1218	26.0761	22.7233	48.4343	42.0546	43.0054	0.0739154	0.87601	0.433485	0.701662	-0.28963	0.618914	0.000156449	0.000319631	0.00338277	0.00212248	0	0	0	0	0	0	0	53.9571	32.4067	36.79	26.1471	37.8595	56.8955	60.1861	50.0005	42.9002	30.7776
1189	1628	1117	ef hand family protein	GO:0005509	0.240496	0.4086	0.666113	0.345762	0.360796	0.037245	0	0	0	0	0	9.81037	12.0372	11.5385	8.01475	8.86023	7.13608	-0.171941	-0.0492505	0.586588	-0.41324	0.0798408	0.647124	0.826584	0.00353957	0.00074644	0.757451	0	0	0	0	0	0	0	9.41166	10.2235	5.05902	11.2853	5.98716	8.42065	9.87697	8.09314	8.2247	6.47161
1190	2204	2885	esterase lipase domain-containing protein		0.127959	-0.196339	-0.119367	0.0265068	0.049364	0.0371885	0	0	0	0	0	36.0683	32.3328	32.9163	32.9159	37.2523	35.8357	-0.318716	-0.319493	0.591916	0.0141083	-0.313165	0.0295417	0.0111002	1.69869e-05	0.909696	0.0016491	0	0	0	0	0	0	0	25.6092	35.1069	20.587	30.2859	29.4794	20.3393	27.9259	31.5368	30.5585	23.5717
1192	2600	1410	mitochondrial phosphate transporter	GO:0016021,GO:0016020,GO:0006810	-0.508634	-0.494968	-0.702931	0.000828105	0.000121472	5.38783e-06	0	0	0	0	0	368.878	346.032	266.214	524.34	487.88	434.013	-0.0791065	0.28664	0.767739	0.054034	-0.543933	0.0300942	7.81085e-05	7.90588e-06	0.152848	3.77397e-06	0	0	0	0	0	0	0	497.561	572.898	321.993	438.496	435.981	470.929	699.067	548.805	455.329	298.701
1194	1049	2026	nad kinase chloroplastic-like	GO:0003951,GO:0008152	0.562773	0.641811	0.461062	0.000617717	0.000213567	0.000981397	0	0	0	0	0	64.4735	72.0978	53.7134	43.3533	45.9017	38.7454	-0.132217	0.731889	0.0485925	0.477978	-0.862669	0.0833082	8.79157e-06	0.518126	0.000333621	3.15972e-06	0	0	0	0	0	0	0	44.7658	43.4392	43.917	31.8775	54.5621	40.7696	72.8253	45.58	44.7492	29.5472
1195	3230	1658	uroporphyrinogen decarboxylase chloroplast precursor	GO:0006779,GO:0016831,GO:0016829,GO:0004853	-0.106073	-0.341719	-0.366709	0.00635982	0.000690751	0.000657599	0	0	0	0	0	115.807	109.132	95.7427	124.693	138.495	123.701	-0.1137	0.271533	0.386285	0.744471	-0.359415	0.22589	0.0131147	0.00123529	7.48166e-06	2.51438e-05	0	0	0	0	0	0	0	137.073	101.02	97.4786	81.6845	122.888	126.825	121.914	127.728	137.543	95.5621
1196	3538	1588	eukaryotic translation initiation factor 5		-0.112297	-0.50031	-0.371273	0.0562059	0.00136212	0.000403124	0	0	0	0	0	155.821	122.28	122.466	168.458	173.548	158.779	0.0369105	0.487747	0.29346	0.442315	-0.485679	0.563079	1.89744e-05	0.000796594	0.000165111	6.79095e-06	0	0	0	0	0	0	0	213.411	134.939	140.915	124.497	172.28	219.115	189.663	172.781	169.703	122.776
1197	5156	1779	mitochondrial carrier	GO:0016021,GO:0016020,GO:0006810	0.175638	-0.220708	-0.276539	0.0844809	0.0429428	0.00394711	0	0	0	0	0	75.726	56.9346	55.6286	66.8133	66.4363	67.6146	-0.146851	-0.568746	0.600773	-0.298409	-0.387722	0.185035	0.00189251	4.29668e-05	0.000945177	0.00417712	0	0	0	0	0	0	0	60.365	83.5278	44.7698	72.9758	68.5705	54.4735	56.173	68.4461	59.1439	52.0235
1199	5471	1949	serine threonine-protein kinase	GO:0005524,GO:0004672,GO:0000166,GO:0006468,GO:0016772,GO:0004674	0.476747	0.657665	0.61506	0.0326496	0.0403704	0.00921334	0	0	0	0	0	11.315	11.1184	11.26	7.79364	6.89484	6.96677	-0.360549	-0.0554878	0.3753	0.280591	0.00700093	0.128476	0.817067	0.0245955	0.0986626	0.957709	0	0	0	0	0	0	0	5.84626	5.36761	4.46415	5.25151	5.41157	4.31319	5.15262	6.1265	6.54829	5.4812
1200	1517	2386	flagellar basal body pacrg-like protein	GO:0005488	-0.433292	0.22115	-0.0716557	0.00017052	0.00172484	0.264391	0	0	0	0	0	65.215	103.907	106.865	88.3806	88.9981	112.249	0.106413	-0.264245	1.5557	-0.695943	0.780248	0.131404	0.00135739	1.24841e-06	3.66437e-06	2.40801e-06	0	0	1	0	0	1	1	42.6044	103.475	32.728	156.914	47.4354	45.9089	86.0542	98.0693	96.458	82.1794
1201	3977	2433	protein	GO:0006508,GO:0004185	0.978376	0.805626	0.66283	2.49751e-05	9.98807e-05	7.57222e-06	0	0	0	0	0	105.653	109.895	102.079	53.0912	62.4588	64.0998	0.105539	-1.05044	1.2194	-0.768306	0.880298	0.476019	2.54657e-05	3.55276e-05	2.20379e-05	2.42834e-05	0	1	1	0	0	2	1	22.725	84.8694	18.9216	98.2354	29.2279	24.4769	40.4891	45.2823	57.2387	54.7158
1202	2939	2742	30s ribosomal protein s5	GO:0003735,GO:0003723,GO:0006412,GO:0030529,GO:0005840,GO:0005622	-0.491308	-0.256522	-0.0918053	3.33901e-05	0.000204074	0.0254812	0	0	0	0	0	319.955	419.038	396.377	450.226	500.808	422.382	-0.117044	0.459152	0.307291	0.897557	-0.76443	0.0118945	9.13599e-06	9.09767e-05	9.92914e-06	2.39497e-07	0	0	0	0	0	0	0	501.305	312.06	356.769	246.837	527.561	462.108	429.38	441.555	460.639	310.139
1204	6559	1066	protein	GO:0003676,GO:0005634	-0.292735	-0.318267	-0.153621	0.0162048	0.00430406	0.127362	0	0	0	0	0	105.314	91.9087	100.958	129.1	114.774	112.025	0.0145457	0.532009	0.863134	0.419396	-0.227111	0.908415	0.000122978	4.89912e-06	0.000275476	0.0584226	0	0	0	0	0	0	0	131.204	117.477	81.5938	93.4336	105.633	132.474	170.27	149.234	125.416	90.2414
1205	5014	1049	protein disulfide isomerase pdi5	GO:0045454,GO:0016853	0.0688282	-0.468561	-0.188595	0.0245651	0.000308707	0.0493441	0	0	0	0	0	396.024	337.296	313.185	377.563	466.779	356.141	-0.296353	1.3135	0.140882	1.54718	-0.967542	0.0161443	4.1768e-05	0.0247414	1.60905e-06	7.84737e-07	0	1	0	1	0	2	1	286.827	179.412	329.25	145.476	489.065	233.396	446.179	362.897	426.603	249.603
1206	3918	1219	transcription elongation factor family protein	GO:0006351,GO:0005634,GO:0003677	0.0114213	0.108522	0.0726909	0.910655	0.498716	0.539037	0	0	0	0	0	33.4261	34.2505	31.1695	33.221	31.6119	29.6126	0.0514738	0.127139	0.548081	0.208293	-0.529778	0.850337	0.349029	0.00217512	0.00601123	0.00177362	0	0	0	0	0	0	0	31.8403	24.7136	20.4906	24.1969	31.843	32.9053	27.1892	30.4865	28.0909	21.8086
1208	2864	4444	chromosome-associated kinesin	GO:0005524,GO:0000166,GO:0003777,GO:0007018,GO:0005874	-0.0823409	0.19255	-0.0312117	0.398231	0.267075	0.670348	0	0	0	0	0	19.2925	22.9512	21.4879	20.4754	19.9277	22.0002	-0.191906	-0.147092	0.780836	-0.281487	0.0036345	0.240137	0.0916086	0.000149372	0.0138024	0.968609	0	0	0	0	0	0	0	18.4046	22.9913	12.0596	23.9886	16.1582	16.0027	20.6674	21.3742	19.4932	16.2383
1209	2048	2288.62	2-oxoglutarate malate translocator	GO:0016020,GO:0006814,GO:0055085,GO:0005215	-0.308519	-0.284353	-0.329047	0.000250911	0.00146857	0.000262124	0	0	0	0	0	258.898	243.101	235.251	320.939	296.475	295.659	-0.0742508	-0.458417	0.456991	-0.315998	-0.607859	0.0563408	0.000107058	1.90932e-05	7.47556e-05	1.04038e-06	0	0	0	0	0	0	0	278.299	350.248	217.886	349.283	333.577	264.276	254.762	299.499	280.463	218.556
1210	1400	1692	dna tbp-interacting protein	GO:0005524,GO:0000166,GO:0017111,GO:0003678	-0.351775	0.00228309	-0.189578	0.0188231	0.971325	0.00902217	0	0	0	0	0	54.2527	58.8081	51.8739	69.1915	58.6682	59.292	-0.247259	0.342394	0.779236	0.140014	-0.223414	0.0898691	0.00169048	8.15809e-05	0.140953	0.0463685	0	0	0	0	0	0	0	64.0763	59.3093	41.8774	54.7194	50.2713	53.6411	75.4683	72.4529	60.3513	42.9782
1211	6047	3715	protein	GO:0003913,GO:0006281,GO:0003824	0.31994	0.0613972	-0.0426592	0.000272296	0.126873	0.045515	0	0	0	0	0	165.544	132.995	113.736	132.381	127.375	117.19	-0.324062	0.386129	0.487687	0.850783	-0.625097	0.00439851	0.000887556	0.000151173	1.23723e-05	4.80173e-06	0	0	0	0	0	0	0	116.769	95.0376	96.0874	65.3936	122.821	93.1061	124.5	135.154	118.617	79.3012
1213	7254	7190	LD09503p [Drosophila melanogaster]		-0.0282614	-0.146419	-0.302833	0.716893	0.00222704	0.00255802	0	0	0	0	0	25.7592	24.5237	24.2349	26.2694	27.2508	30.135	-0.13276	-0.724142	0.800093	-0.903408	0.0678231	0.0981965	3.41901e-05	1.38423e-06	9.01238e-06	0.110026	0	0	0	0	0	0	0	19.8792	39.7602	13.4354	45.8862	20.0492	18.0279	23.6642	24.1392	24.0816	21.0693
1214	7455	871	hypothetical protein VOLCADRAFT_105256 [Volvox carteri f. nagariensis]		0.376372	-0.00797643	0.14327	0.0999426	0.974843	0.640248	0	0	0	0	0	36.3645	27.8443	26.7898	27.9418	27.8439	23.5364	-0.244948	0.0430405	0.351081	0.205774	-0.333985	0.234399	0.801401	0.000445699	0.0320643	0.0269566	0	0	0	0	0	0	0	30.6379	35.4447	23.6781	25.0395	25.4362	25.5636	36.2576	30.4503	29.0109	19.8822
1215	1861	2643	peroxisomal targeting signal 1 receptor	GO:0005488,GO:0004872	-0.0726899	0.539907	0.616743	0.732693	0.00741585	0.00073354	0	0	0	0	0	8.32927	12.4974	13.9523	8.69339	8.29735	8.71822	-0.156656	-0.0159898	0.801817	-0.0728773	-0.204736	0.659709	0.874629	0.00136313	0.644203	0.123961	0	0	0	0	0	0	0	8.37589	10.7959	4.37686	8.14836	7.13859	7.51918	10.6304	8.41796	7.74417	6.10162
1216	3884	1733	rna processing protein	GO:0005488,GO:0006397,GO:0006396,GO:0005634,GO:0005622	-0.259855	-0.29424	-0.330073	0.21935	0.00886633	0.0437307	0	0	0	0	0	17.3126	15.941	16.3297	20.8441	19.7875	20.7766	-0.32874	0.258211	0.463888	0.305372	-0.676464	0.132995	0.051835	0.000600361	0.00747641	0.000694646	0	0	0	0	0	0	0	29.9346	17.3002	15.1986	15.5557	22.9782	23.8359	20.8555	21.3128	19.4705	14.0541
1218	5631	1773	growth arrest-specific protein 8		-0.119294	0.419247	-0.183363	0.115622	0.00331262	0.0484168	0	0	0	0	0	40.2998	54.511	47.8494	43.7977	40.5861	54.5015	-0.139783	-0.34491	1.43514	-1.12958	0.774452	0.454711	0.00322202	7.72291e-06	1.38824e-05	1.76003e-05	0	0	1	1	0	2	1	24.644	55.7978	16.6187	86.6662	22.5377	22.4464	43.8044	46.574	39.0949	39.2927
1220	7343	3730	retrotransposable element tf2 155 kda protein type 1-like		0.194375	0.376078	0.22573	0.0220635	0.00507149	0.0126894	0	0	0	0	0	32.0206	32.9164	30.8404	27.8241	25.1924	26.2369	-0.017642	-0.154599	0.164214	-0.427855	-0.419459	0.839584	0.00661021	0.0882516	6.91835e-05	0.00115418	0	0	0	0	0	0	0	46.1871	40.5377	27.2527	38.6941	29.837	45.6101	36.2979	30.7677	28.4975	22.0929
1221	5726	2450	ornithine carbamoyltransferase	GO:0016743,GO:0006520,GO:0016740,GO:0016597,GO:0006591,GO:0004585	0.104052	0.171016	0.0880308	0.213733	0.0877064	0.160285	0	0	0	0	0	83.5605	85.1162	80.1648	77.7734	75.5113	75.3487	-0.0749324	0.283785	0.509706	0.0633623	-0.381653	0.0954869	0.00155786	7.00707e-05	0.168167	0.000362005	0	0	0	0	0	0	0	66.701	76.7683	54.1489	70.0797	69.4748	63.2587	93.6403	77.4916	73.2608	53.0318
1222	5066	1899	nuclear cap-binding protein	GO:0005488,GO:0016070	-0.477774	-0.270957	-0.180168	0.0162951	0.0599596	0.075804	0	0	0	0	0	32.655	34.1535	37.2984	45.6453	41.591	42.3057	-0.225674	0.102541	0.441944	0.114508	-0.46845	0.213938	0.375755	0.000545689	0.271378	0.000275574	0	0	0	0	0	0	0	44.9037	35.6387	29.9577	33.6027	40.8419	38.0044	38.2809	41.0795	36.3301	29.2368
1224	5213	1333	prolyl 4-hydroxylase subunit alpha-1-like	GO:0055114,GO:0016706,GO:0016705,GO:0016491,GO:0005506,GO:0031418	0.468491	0.751789	0.679032	0.00755486	0.0121343	0.00826951	0	0	0	0	0	22.3597	25.9384	27.5693	15.8863	15.2579	16.8931	-0.303973	0.129175	0.903387	0.284034	-0.0769752	0.355272	0.487765	0.00167931	0.105048	0.479685	0	0	0	0	0	0	0	10.2795	15.7547	8.23458	12.7206	12.3492	8.25585	17.5119	16.3036	15.6918	11.6755
1225	2511	1069.5	nucleoside diphosphate kinase	GO:0016740,GO:0016310,GO:0006183,GO:0006228,GO:0000166,GO:0005524,GO:0016301,GO:0004550,GO:0006165,GO:0006241	0.183938	0.0143796	0.356081	0.0222644	0.736834	0.00119625	0	0	0	0	0	769.99	722.848	747.53	677.854	715.45	583.868	-0.00914056	0.135403	0.842209	0.291763	-0.483926	0.860937	0.00580604	5.03857e-06	0.000103591	4.05431e-06	0	0	0	0	0	0	0	630.206	700.172	415.983	552.339	606.261	626.478	769.314	746.47	676.453	433.174
1226	5041	1723	mutt nudix hydrolase family protein nadh pyrophosphatase	GO:0046872,GO:0016787	-0.535991	0.177504	-0.0422034	0.0825584	0.471667	0.806699	0	0	0	0	0	8.53971	14.295	11.5639	12.7811	12.5552	11.9513	-0.254501	0.0336003	0.349862	0.345907	-0.330737	0.137792	0.687716	0.0570418	0.154998	0.0485346	0	0	0	0	0	0	0	10.7919	10.058	8.89719	9.28304	9.82653	8.94055	10.2934	11.5252	11.9926	7.60312
1227	235	1353	lipoate-protein ligase b	GO:0016874,GO:0005737,GO:0016415,GO:0003824,GO:0009107,GO:0006464	-0.479868	0.351586	0.223904	0.0936135	0.152778	0.158336	0	0	0	0	0	10.2185	17.2588	17.2411	14.7334	13.2949	14.7017	-0.246524	0.629983	0.287064	0.540021	-0.658289	0.179583	0.00239267	0.0770067	0.00456921	0.002006	0	0	0	0	0	0	0	20.7143	11.3455	12.6234	8.21118	14.0457	17.2722	18.0518	15.5317	12.3982	8.56524
1228	6110	812	aldo keto reductase		-0.0868801	-0.600036	-0.311879	0.215509	0.00102766	0.00615602	0	0	0	0	0	182.145	151.041	115.318	193.424	230.103	143.299	0.0906683	0.611309	0.103613	1.27275	-1.05476	0.191161	0.000194502	0.224576	6.96821e-05	1.48609e-07	0	0	0	1	1	2	1	275.561	131.239	186.429	93.1826	256.061	293.634	200.882	200.19	225.279	122.735
1229	1794	1351.33	o-acetyltransferase-like protein	GO:0016740	0.274243	0.215113	-0.00105808	0.00016253	0.0157797	0.985244	0	0	0	0	0	269.375	259.197	253.56	222.571	223.246	253.776	-0.102302	0.0467689	0.201279	-0.182262	0.00815854	0.0661967	0.36045	0.00312687	0.00214577	0.875571	0	0	0	0	0	0	0	285.902	302.893	195.643	270.742	197.684	266.301	312.848	225.225	238.582	198.741
1230	173	1725	light-harvesting protein of photosystem i	GO:0009507,GO:0016020,GO:0015979,GO:0009765	0.897866	-0.12679	-0.154021	5.64175e-07	0.0278773	0.000599059	0	0	0	0	0	904.881	449.541	503.896	485.226	491.16	560.724	-0.268015	-1.22755	0.528945	-0.813156	-0.863824	0.00802966	3.33974e-06	1.9448e-05	2.93171e-07	5.21581e-07	0	1	0	0	0	1	1	309.783	618.24	294.842	659.244	624.535	257.257	263.397	425.716	374.76	342.734
1231	6257	1954	protein	GO:0000159,GO:0005488,GO:0007165,GO:0008601	-0.431706	-0.373576	-0.397628	0.00375245	0.000228222	1.39405e-05	0	0	0	0	0	129.111	129.384	130.639	174.165	167.972	172.406	-0.0112142	0.0763616	0.7272	-0.0360675	-0.0320797	0.87899	0.290328	5.77891e-05	0.311377	0.487308	0	0	0	0	0	0	0	200.18	181.099	105.642	182.673	145.739	198.578	190.977	175.581	178.099	142.554
1232	3717	1731	hypothetical protein SELMODRAFT_437966 [Selaginella moellendorffii]	GO:0005524	0.452641	0.713285	0.485477	0.0448873	0.138884	0.079323	0	0	0	0	0	3.37991	4.13887	3.00768	2.23006	2.25076	1.87304	-0.300168	-0.0262971	-0.119934	0.0201838	-0.695713	0.293517	0.919057	0.482419	0.943611	0.00142228	0	0	0	0	0	0	0	5.47972	3.19612	3.11554	2.43093	3.77519	4.27993	3.09753	2.82559	2.44355	1.93634
1234	5197	1233	protein		0.767202	0.328406	0.132921	0.00324874	0.0288322	0.439157	0	0	0	0	0	69.3121	54.556	41.699	40.3207	43.0268	38.0188	0.321923	-0.812065	1.07947	-0.441127	-0.202633	0.090755	0.000175022	2.32135e-05	0.0033613	0.0441319	0	0	1	0	0	1	1	20.444	61.1073	17.005	51.0042	37.266	25.6818	34.3693	37.0272	37.1761	32.1601
1235	6091	1156	riboflavin synthase subunit alpha	GO:0055114,GO:0016491,GO:0009231,GO:0004746	-0.0555885	-0.537247	-0.720402	0.32987	0.011343	0.00142647	0	0	0	0	0	92.9321	65.321	54.4529	96.6786	94.6533	89.9699	0.0102613	0.2028	0.520205	0.655257	-0.0169641	0.909067	0.0712554	0.00148786	0.000165111	0.811508	0	0	0	0	0	0	0	70.0095	77.5159	71.8241	58.2817	78.4552	70.4826	89.1984	103.75	92.2459	77.5218
[truncated: 8,390 more rows]

## Sheet: Transcript Sequences
Locus	Transcripts	Sequence
[truncated: 23,657 more rows]
